# Supplementary material for: Ecological Trait-Based Digital Categorization of Microbial Genomes for Denitrification Potential
Source: Microorganisms. 2024 Apr 13;12(4):791. doi: 10.3390/microorganisms12040791 (PMC11052009; doi:10.3390/microorganisms12040791)
Supplement: Supplementary file 1 [file microorganisms-12-00791-s001.zip]

Archive with 1 entries (1 files):
- microorganisms-2956444-supplementary.xlsx
