# Supplementary material for: Ecological Trait-Based Digital Categorization of Microbial Genomes for Denitrification Potential
Source: Microorganisms. 2024 Apr 13;12(4):791. doi: 10.3390/microorganisms12040791 (PMC11052009; doi:10.3390/microorganisms12040791)
Supplement: Supplementary file 1 [file microorganisms-12-00791-s001.zip › microorganisms-2956444-supplementary.xlsx]

## Sheet: TableS1_dataset_columns
Column	Column Category
Genome ID	Genome
GOLD Sequencing Project ID	Genome
Genome Name	Genome
Genus	Genome
Denitrification Pattern	Denitrification Potential
Denitrifying Enzymes Pattern	Denitrification Potential
Denitrification Traits	Denitrification Potential
Domain	Genome
Status	Genome
Ecosystem	Ecosystem
Ecosystem Category	Ecosystem
Ecosystem Type	Ecosystem
Ecosystem Subtype	Ecosystem
Specific Ecosystem	Ecosystem
GTDB-Tk Domain	Lineage
GTDB-Tk Phylum	Lineage
GTDB-Tk Order	Lineage
GTDB-Tk Family	Lineage
GTDB-Tk Genus	Lineage
GTDB-Tk Species	Lineage
Genome Size	Genome
Gene Count	Genome
Sequencing Center	Genome
Sequencing Status	Genome
E01_narG	Denitrification Enzymes
E02_narH	Denitrification Enzymes
E03_narI	Denitrification Enzymes
E04_napA	Denitrification Enzymes
E05_napB	Denitrification Enzymes
E06_nirK	Denitrification Enzymes
E07_nirS	Denitrification Enzymes
E08_norB	Denitrification Enzymes
E09_norC	Denitrification Enzymes
E10_norV	Denitrification Enzymes
E11_norW	Denitrification Enzymes
E12_nosZ	Denitrification Enzymes

## Sheet: TableS2_denitrification_dataset
Genome ID	GOLD Sequencing Project ID	Genome Name	Genus	Denitrification Pattern	Denitrifying Enzymes Pattern	Denitrification Trait	Domain	Status	Ecosystem	Ecosystem Category	Ecosystem Type	Ecosystem Subtype	Specific Ecosystem	GTDB-Tk Domain	GTDB-Tk Phylum	GTDB-Tk Order	GTDB-Tk Family	GTDB-Tk Genus	GTDB-Tk Species	Genome Size	Gene Count	Sequencing Center	Sequencing Status	E01_narG	E02_narH	E03_narI	E04_napA	E05_napB	E06_nirK	E07_nirS	E08_norB	E09_norC	E10_norV	E11_norW	E12_nosZ
637000001	Gp0000351	Candidatus Koribacter versatilis Ellin345	Candidatus	0000	000000010000	Incomplete Enzymes for Denitrification Steps	Bacteria	Finished	Environmental	Terrestrial	Soil	Unclassified	Agricultural land	Bacteria	Acidobacteriota	Acidobacteriales	Koribacteraceae	Koribacter	Koribacter versatilis_A	5650368	4837	DOE Joint Genome Institute (JGI)	Finished	0	0	0	0	0	0	0	1	0	0	0	0
637000004	Gp0000316	Alcanivorax borkumensis SK2	Alcanivorax	1000	111000000000	Nitrate Reduction Only	Bacteria	Finished	Environmental	Aquatic	Marine	Unclassified	Unclassified	Bacteria	Proteobacteria	Pseudomonadales	Alcanivoracaceae	Alcanivorax	Alcanivorax borkumensis	3120143	2817	Bielefeld University	Finished	1	1	1	0	0	0	0	0	0	0	0	0
637000005	Gp0000304	Alkalilimnicola ehrlichii MLHE-1	Alkalilimnicola	1011	111000011001	Nitrate, Nitric Oxide and Nitrous Oxide Reduction Only	Bacteria	Finished	Environmental	Aquatic	Non-marine Saline and Alkaline	Hypersaline	Sediment	Bacteria	Proteobacteria	Nitrococcales	Halorhodospiraceae	Alkalilimnicola	Alkalilimnicola ehrlichii	3275944	2947	DOE Joint Genome Institute (JGI)	Finished	1	1	1	0	0	0	0	1	1	0	0	1
637000007	Gp0000398	Anaeromyxobacter dehalogenans 2CP-C	Anaeromyxobacter	1001	111100010001	Nitrate and Nitrous Oxide Reduction Only	Bacteria	Finished	Environmental	Terrestrial	Soil	Unclassified	Unclassified	Bacteria	Myxococcota	Myxococcales	Anaeromyxobacteraceae	Anaeromyxobacter	Anaeromyxobacter dehalogenans_B	5013479	4421	DOE Joint Genome Institute (JGI)	Finished	1	1	1	1	0	0	0	1	0	0	0	1
637000012	Gp0000526	Aromatoleum aromaticum EbN1	Aromatoleum	1111	111000111101	Complete Denitrification	Bacteria	Finished	Environmental	Terrestrial	Soil	Unclassified	Contaminated	Bacteria	Proteobacteria	Burkholderiales	Rhodocyclaceae	Aromatoleum	Aromatoleum aromaticum	4727255	4686	Max Planck Institute	Finished	1	1	1	0	0	0	1	1	1	1	0	1
637000013	Gp0000575	Bacillus anthracis Ames Ancestor A2084	Bacillus	1000	111000000000	Nitrate Reduction Only	Bacteria	Finished	Host-associated	Mammals: Human	Unclassified	Unclassified	Unclassified	Bacteria	Firmicutes	Bacillales	Bacillaceae_G	Bacillus_A	Bacillus_A anthracis	5503926	5853	J. Craig Venter Institute	Finished	1	1	1	0	0	0	0	0	0	0	0	0
637000014	Gp0000640	Bacillus anthracis Ames	Bacillus	1000	111000000000	Nitrate Reduction Only	Bacteria	Finished	Environmental	Terrestrial	Soil	Unclassified	Unclassified	Bacteria	Firmicutes	Bacillales	Bacillaceae_G	Bacillus_A	Bacillus_A anthracis	5227293	5545	J. Craig Venter Institute	Finished	1	1	1	0	0	0	0	0	0	0	0	0
637000015	Gp0000569	Bacillus anthracis Sterne	Bacillus	1000	111000000000	Nitrate Reduction Only	Bacteria	Finished	Host-associated	Unclassified	Unclassified	Unclassified	Unclassified	Bacteria	Firmicutes	Bacillales	Bacillaceae_G	Bacillus_A	Bacillus_A anthracis	5228663	5521	DOE Joint Genome Institute (JGI), Los Alamos National Laboratory	Finished	1	1	1	0	0	0	0	0	0	0	0	0
637000017	Gp0000641	Bacillus cereus ATCC 14579	Bacillus	1000	111000000000	Nitrate Reduction Only	Bacteria	Finished	Host-associated	Microbial	Bacteria	Unclassified	Unclassified	Bacteria	Firmicutes	Bacillales	Bacillaceae_G	Bacillus_A	Bacillus_A cereus	5427083	5513	Integrated Genomics	Finished	1	1	1	0	0	0	0	0	0	0	0	0
637000018	Gp0000546	Bacillus cereus E33L (ZK)	Bacillus	1000	111000000000	Nitrate Reduction Only	Bacteria	Finished	Host-associated	Mammals	Unclassified	Unclassified	Unclassified	Bacteria	Firmicutes	Bacillales	Bacillaceae_G	Bacillus_A	Bacillus_A anthracis	5843235	5886	DOE Joint Genome Institute (JGI), Los Alamos National Laboratory	Finished	1	1	1	0	0	0	0	0	0	0	0	0
637000019	Gp0000531	Alkalihalobacillus clausii KSM-K16	Alkalihalobacillus	1000	111000000000	Nitrate Reduction Only	Bacteria	Finished	Environmental	Terrestrial	Soil	Unclassified	Unclassified	Bacteria	Firmicutes	Bacillales_H	Bacillaceae_D	Bacillus_H	Bacillus_H rhizosphaerae	4303871	4261	Kao Corporation, Japan	Finished	1	1	1	0	0	0	0	0	0	0	0	0
637000023	Gp0000568	Bacillus thuringiensis konkukian sv. H34 97-27	Bacillus	1000	111000000000	Nitrate Reduction Only	Bacteria	Finished	Host-associated	Mammals: Human	Unclassified	Unclassified	Unclassified	Bacteria	Firmicutes	Bacillales	Bacillaceae_G	Bacillus_A	Bacillus_A anthracis	5314794	5452	DOE Joint Genome Institute (JGI), Los Alamos National Laboratory	Finished	1	1	1	0	0	0	0	0	0	0	0	0
637000030	Gp0000600	Bdellovibrio bacteriovorus HD100	Bdellovibrio	0110	000001011000	Nitrite and Nitric Oxide Reduction Only	Bacteria	Finished	Environmental	Terrestrial	Soil	Unclassified	Unclassified	Bacteria	Bdellovibrionota	Bdellovibrionales	Bdellovibrionaceae	Bdellovibrio	Bdellovibrio bacteriovorus	3782950	3636	Max Planck Institute	Finished	0	0	0	0	0	1	0	1	1	0	0	0
637000032	Gp0000627	Bordetella bronchiseptica RB50	Bordetella	1000	000110000000	Nitrate Reduction Only	Bacteria	Finished	Host-associated	Mammals	Unclassified	Unclassified	Unclassified	Bacteria	Proteobacteria	Burkholderiales	Burkholderiaceae	Bordetella	Bordetella pertussis	5339179	5086	Wellcome Trust Sanger Institute	Finished	0	0	0	1	1	0	0	0	0	0	0	0
637000033	Gp0000628	Bordetella parapertussis 12822	Bordetella	1000	000110000000	Nitrate Reduction Only	Bacteria	Finished	Host-associated	Mammals: Human	Unclassified	Unclassified	Unclassified	Bacteria	Proteobacteria	Burkholderiales	Burkholderiaceae	Bordetella	Bordetella pertussis	4773551	4447	Wellcome Trust Sanger Institute	Finished	0	0	0	1	1	0	0	0	0	0	0	0
637000038	Gp0000660	Bradyrhizobium japonicum USDA 110	Bradyrhizobium	1111	000111011001	Complete Denitrification	Bacteria	Finished	Host-associated	Plants	Unclassified	Unclassified	Unclassified	Bacteria	Proteobacteria	Rhizobiales	Xanthobacteraceae	Bradyrhizobium	Bradyrhizobium diazoefficiens	9105828	8402	Kazusa DNA Research Institute	Finished	0	0	0	1	1	1	0	1	1	0	0	1
637000039	Gp0000485	Brucella abortus bv. 1 9-941	Brucella	1111	111001011001	Complete Denitrification	Bacteria	Finished	Host-associated	Mammals	Unclassified	Unclassified	Unclassified	Bacteria	Proteobacteria	Rhizobiales_A	Rhizobiaceae_A	Brucella	Brucella melitensis	3286445	3360	National University of San Martin, University of Minnesota, Uppsala University	Finished	1	1	1	0	0	1	0	1	1	0	0	1
637000040	Gp0000706	Brucella melitensis bv. 1 16M	Brucella	1111	111001011001	Complete Denitrification	Bacteria	Finished	Host-associated	Mammals	Unclassified	Unclassified	Unclassified	Bacteria	Proteobacteria	Rhizobiales_A	Rhizobiaceae_A	Brucella	Brucella melitensis	3294931	3279	Integrated Genomics	Finished	1	1	1	0	0	1	0	1	1	0	0	1
637000041	Gp0000415	Brucella melitensis bv. 1 Abortus 2308	Brucella	1111	111001011001	Complete Denitrification	Bacteria	Finished	Engineered	Lab synthesis	Unclassified	Unclassified	Unclassified	Bacteria	Proteobacteria	Rhizobiales_A	Rhizobiaceae_A	Brucella	Brucella melitensis	3278307	3117	Lawrence Livermore National Laboratory	Finished	1	1	1	0	0	1	0	1	1	0	0	1
637000042	Gp0000675	Brucella suis bv. 1 1330	Brucella	1111	111001011001	Complete Denitrification	Bacteria	Finished	Host-associated	Mammals	Unclassified	Unclassified	Unclassified	Bacteria	Proteobacteria	Rhizobiales_A	Rhizobiaceae_A	Brucella	Brucella melitensis	3315175	3408	J. Craig Venter Institute	Finished	1	1	1	0	0	1	0	1	1	0	0	1
637000047	Gp0000294	Burkholderia cepacia AMMD	Burkholderia	1000	111000000000	Nitrate Reduction Only	Bacteria	Finished	Host-associated	Plants	Unclassified	Unclassified	Unclassified	Bacteria	Proteobacteria	Burkholderiales	Burkholderiaceae	Burkholderia	Burkholderia ambifaria	7528567	6738	DOE Joint Genome Institute (JGI)	Finished	1	1	1	0	0	0	0	0	0	0	0	0
637000048	Gp0000545	Burkholderia mallei ATCC 23344	Burkholderia	1101	111001010001	Nitrate, Nitrite and Nitrous Oxide Reduction Only	Bacteria	Finished	Host-associated	Mammals: Human	Unclassified	Unclassified	Unclassified	Bacteria	Proteobacteria	Burkholderiales	Burkholderiaceae	Burkholderia	Burkholderia mallei	5835527	5500	J. Craig Venter Institute	Finished	1	1	1	0	0	1	0	1	0	0	0	1
637000050	Gp0000547	Burkholderia pseudomallei K96243	Burkholderia	1101	111001010001	Nitrate, Nitrite and Nitrous Oxide Reduction Only	Bacteria	Finished	Host-associated	Mammals: Human	Unclassified	Unclassified	Unclassified	Bacteria	Proteobacteria	Burkholderiales	Burkholderiaceae	Burkholderia	Burkholderia mallei	7247547	5942	Wellcome Trust Sanger Institute	Finished	1	1	1	0	0	1	0	1	0	0	0	1
637000052	Gp0000407	Burkholderia thailandensis E264, ATCC 700388	Burkholderia	1101	111001010001	Nitrate, Nitrite and Nitrous Oxide Reduction Only	Bacteria	Finished	Environmental	Terrestrial	Soil	Paddy field/soil	Unclassified	Bacteria	Proteobacteria	Burkholderiales	Burkholderiaceae	Burkholderia	Burkholderia thailandensis	6723972	5727	J. Craig Venter Institute	Finished	1	1	1	0	0	1	0	1	0	0	0	1
637000053	Gp0000368	Paraburkholderia xenovorans LB400	Paraburkholderia	1000	000110000000	Nitrate Reduction Only	Bacteria	Finished	Environmental	Terrestrial	Soil	Unclassified	Unclassified	Bacteria	Proteobacteria	Burkholderiales	Burkholderiaceae	Paraburkholderia	Paraburkholderia xenovorans	9731138	9053	DOE Joint Genome Institute (JGI)	Finished	0	0	0	1	1	0	0	0	0	0	0	0
637000054	Gp0000510	Campylobacter jejuni RM1221	Campylobacter	1000	000110000000	Nitrate Reduction Only	Bacteria	Finished	Engineered	Food production	Unclassified	Unclassified	Unclassified	Bacteria	Campylobacterota	Campylobacterales	Campylobacteraceae	Campylobacter_D	Campylobacter_D jejuni	1777831	1938	J. Craig Venter Institute	Finished	0	0	0	1	1	0	0	0	0	0	0	0
637000055	Gp0000764	Campylobacter jejuni jejuni NCTC 11168	Campylobacter	1000	000110000000	Nitrate Reduction Only	Bacteria	Finished	Host-associated	Mammals: Human	Unclassified	Unclassified	Unclassified	Bacteria	Campylobacterota	Campylobacterales	Campylobacteraceae	Campylobacter_D	Campylobacter_D jejuni	1641481	1705	Wellcome Trust Sanger Institute	Finished	0	0	0	1	1	0	0	0	0	0	0	0
637000060	Gp0000437	Carboxydothermus hydrogenoformans Z-2901	Carboxydothermus	0000	101000000100	Incomplete Enzymes for Denitrification Steps	Bacteria	Finished	Environmental	Aquatic	Thermal springs	Unclassified	Unclassified	Bacteria	Firmicutes_B	Carboxydothermales	Carboxydothermaceae	Carboxydothermus	Carboxydothermus hydrogenoformans	2401520	2738	J. Craig Venter Institute	Finished	1	0	1	0	0	0	0	0	0	1	0	0
637000072	Gp0000431	Chlorobium chlorochromatii CaD3	Chlorobium	0000	001000000000	Incomplete Enzymes for Denitrification Steps	Bacteria	Finished	Environmental	Aquatic	Freshwater	Lentic	Unclassified	Bacteria	Bacteroidota	Chlorobiales	Chlorobiaceae	Chlorobium	Chlorobium chlorochromatii	2572079	2100	DOE Joint Genome Institute (JGI)	Finished	0	0	1	0	0	0	0	0	0	0	0	0
637000073	Gp0000685	Chlorobaculum tepidum TLS	Chlorobaculum	0000	001000000000	Incomplete Enzymes for Denitrification Steps	Bacteria	Finished	Environmental	Aquatic	Thermal springs	Unclassified	Unclassified	Bacteria	Bacteroidota	Chlorobiales	Chlorobiaceae	Chlorobaculum	Chlorobaculum tepidum	2154946	2317	J. Craig Venter Institute	Finished	0	0	1	0	0	0	0	0	0	0	0	0
637000074	Gp0000613	Chromobacterium violaceum ATCC 12472	Chromobacterium	1100	111001010000	Nitrate and Nitrite Reduction Only	Bacteria	Finished	Environmental	Aquatic	Freshwater	Unclassified	Unclassified	Bacteria	Proteobacteria	Burkholderiales	Chromobacteriaceae	Chromobacterium	Chromobacterium violaceum	4751080	4550	Brazilian Genome	Finished	1	1	1	0	0	1	0	1	0	0	0	0
637000075	Gp0000361	Chromohalobacter salexigens 1H11, DSM 3043	Chromohalobacter	1000	111000000000	Nitrate Reduction Only	Bacteria	Finished	Environmental	Terrestrial	Geologic	Unclassified	Unclassified	Bacteria	Proteobacteria	Pseudomonadales	Halomonadaceae	Chromohalobacter	Chromohalobacter israelensis	3696649	3412	DOE Joint Genome Institute (JGI)	Finished	1	1	1	0	0	0	0	0	0	0	0	0
637000080	Gp0000656	Clostridium tetani Massachusetts E88	Clostridium	0000	000000000100	Incomplete Enzymes for Denitrification Steps	Bacteria	Finished	Host-associated	Mammals: Human	Unclassified	Unclassified	Unclassified							2873333	2565	University of Gottingen	Finished	0	0	0	0	0	0	0	0	0	1	0	0
637000081	Gp0000465	Colwellia psychrerythraea 34H	Colwellia	1111	000110111001	Complete Denitrification	Bacteria	Finished	Environmental	Aquatic	Marine	Oceanic	Sediment	Bacteria	Proteobacteria	Enterobacterales	Alteromonadaceae	Colwellia	Colwellia psychrerythraea_A	5373180	5066	J. Craig Venter Institute	Finished	0	0	0	1	1	0	1	1	1	0	0	1
637000082	Gp0000605	Corynebacterium diphtheriae bv. Gravis	Corynebacterium	1100	111001010000	Nitrate and Nitrite Reduction Only	Bacteria	Finished	Host-associated	Mammals: Human	Respiratory system	Pharynx/Throat	Nasopharynx	Bacteria	Actinobacteriota	Mycobacteriales	Mycobacteriaceae	Corynebacterium	Corynebacterium diphtheriae	2488635	2395	Wellcome Trust Sanger Institute	Finished	1	1	1	0	0	1	0	1	0	0	0	0
637000088	Gp0000459	Dechloromonas aromatica RCB	Dechloromonas	1111	100110111001	Complete Denitrification	Bacteria	Finished	Environmental	Aquatic	Freshwater	Lotic	Unclassified	Bacteria	Proteobacteria	Burkholderiales	Rhodocyclaceae	Azonexus	Azonexus aromaticus_A	4501104	4302	DOE Joint Genome Institute (JGI)	Finished	1	0	0	1	1	0	1	1	1	0	0	1
637000093	Gp0000376	Desulfitobacterium hafniense Y51	Desulfitobacterium	1011	111100011101	Nitrate, Nitric Oxide and Nitrous Oxide Reduction Only	Bacteria	Finished	Environmental	Terrestrial	Soil	Unclassified	Contaminated	Bacteria	Firmicutes_B	Desulfitobacteriales	Desulfitobacteriaceae	Desulfitobacterium	Desulfitobacterium hafniense	5727534	5208	Association Nationale Recherche Technologie, Kyushu University	Finished	1	1	1	1	0	0	0	1	1	1	0	1
637000094	Gp0000556	Desulfotalea psychrophila LSv54	Desulfotalea	0000	001000000100	Incomplete Enzymes for Denitrification Steps	Bacteria	Finished	Environmental	Aquatic	Marine	Oceanic	Sediment	Bacteria	Desulfobacterota	Desulfobulbales	Desulfocapsaceae	Desulfotalea	Desulfotalea psychrophila	3659634	3332	Epidauros Biotechnologie AG	Finished	0	0	1	0	0	0	0	0	0	1	0	0
637000095	Gp0000427	Oleidesulfovibrio alaskensis G20	Oleidesulfovibrio	0000	001000000000	Incomplete Enzymes for Denitrification Steps	Bacteria	Finished	Environmental	Terrestrial	Oil reservoir	Unclassified	Unclassified	Bacteria	Desulfobacterota_I	Desulfovibrionales	Desulfovibrionaceae	Oleidesulfovibrio	Oleidesulfovibrio alaskensis	3730232	3873	DOE Joint Genome Institute (JGI)	Finished	0	0	1	0	0	0	0	0	0	0	0	0
637000096	Gp0000581	Desulfovibrio vulgaris vulgaris Hildenborough	Desulfovibrio	0000	001000000000	Incomplete Enzymes for Denitrification Steps	Bacteria	Finished	Environmental	Terrestrial	Soil	Unclassified	Unclassified	Bacteria	Desulfobacterota_I	Desulfovibrionales	Desulfovibrionaceae	Nitratidesulfovibrio	Nitratidesulfovibrio vulgaris	3773159	3642	J. Craig Venter Institute	Finished	0	0	1	0	0	0	0	0	0	0	0	0
637000102	Gp0000561	Pectobacterium atrosepticum SCRI1043	Pectobacterium	1010	111110000110	Nitrate and Nitric Oxide Reduction Only	Bacteria	Finished	Host-associated	Plants	Unclassified	Unclassified	Unclassified	Bacteria	Proteobacteria	Enterobacterales	Enterobacteriaceae	Pectobacterium	Pectobacterium atrosepticum	5064019	4637	Wellcome Trust Sanger Institute	Finished	1	1	1	1	1	0	0	0	0	1	1	0
637000104	Gp0000326	Escherichia coli sv. O6:K15:H31 536	Escherichia	1010	111110000110	Nitrate and Nitric Oxide Reduction Only	Bacteria	Finished	Host-associated	Mammals: Human	Unclassified	Unclassified	Unclassified	Bacteria	Proteobacteria	Enterobacterales	Enterobacteriaceae	Escherichia	Escherichia coli	4938920	4858	University of Gottingen, University of Wuerzburg	Finished	1	1	1	1	1	0	0	0	0	1	1	0
637000105	Gp0000663	Escherichia coli sv. O6:K2:H1 CFT073	Escherichia	1010	111110000110	Nitrate and Nitric Oxide Reduction Only	Bacteria	Finished	Host-associated	Mammals: Human	Unclassified	Unclassified	Unclassified	Bacteria	Proteobacteria	Enterobacterales	Enterobacteriaceae	Escherichia	Escherichia coli	5231428	5683	University of Wisconsin, Madison	Finished	1	1	1	1	1	0	0	0	0	1	1	0
637000107	Gp0000745	Escherichia coli O157:H7 EDL933 (EHEC)	Escherichia	1010	111110000110	Nitrate and Nitric Oxide Reduction Only	Bacteria	Finished	Engineered	Food production	Unclassified	Unclassified	Unclassified	Bacteria	Proteobacteria	Enterobacterales	Enterobacteriaceae	Escherichia	Escherichia coli	5620522	5632	University of Wisconsin, Madison	Finished	1	1	1	1	1	0	0	0	0	1	1	0
637000109	Gp0000370	Escherichia coli UTI89 (UPEC)	Escherichia	1010	111110000110	Nitrate and Nitric Oxide Reduction Only	Bacteria	Finished	Host-associated	Mammals: Human	Unclassified	Unclassified	Unclassified	Bacteria	Proteobacteria	Enterobacterales	Enterobacteriaceae	Escherichia	Escherichia coli	5179971	5398	Washington University in St. Louis	Finished	1	1	1	1	1	0	0	0	0	1	1	0
637000110	Gp0000380	Escherichia coli K12- W3110	Escherichia	1010	111110000110	Nitrate and Nitric Oxide Reduction Only	Bacteria	Finished	Host-associated	Mammals: Human	Digestive system	Unclassified	Unclassified	Bacteria	Proteobacteria	Enterobacterales	Enterobacteriaceae	Escherichia	Escherichia coli	4646332	4426	Association Nationale Recherche Technologie	Finished	1	1	1	1	1	0	0	0	0	1	1	0
637000117	Gp0000694	Fusobacterium nucleatum nucleatum ATCC 25586	Fusobacterium	0000	000000000100	Incomplete Enzymes for Denitrification Steps	Bacteria	Finished	Host-associated	Mammals: Human	Digestive system	Oral cavity	Unclassified	Bacteria	Fusobacteriota	Fusobacteriales	Fusobacteriaceae	Fusobacterium	Fusobacterium nucleatum	2174500	2145	Integrated Genomics	Finished	0	0	0	0	0	0	0	0	0	1	0	0
637000118	Gp0000519	Geobacillus kaustophilus HTA426	Geobacillus	0100	001001010000	Nitrite Reduction Only	Bacteria	Finished	Environmental	Aquatic	Marine	Oceanic	Sediment	Bacteria	Firmicutes	Bacillales	Anoxybacillaceae	Geobacillus	Geobacillus thermoleovorans	3592666	3714	Japan Agency for Marine-Earth Science and Technology	Finished	0	0	1	0	0	1	0	1	0	0	0	0
637000119	Gp0000429	Geobacter metallireducens GS-15	Geobacter	1000	111000010100	Nitrate Reduction Only	Bacteria	Finished	Environmental	Aquatic	Freshwater	Lotic	Unclassified	Bacteria	Desulfobacterota	Geobacterales	Geobacteraceae	Geobacter	Geobacter metallireducens	4011182	3663	DOE Joint Genome Institute (JGI)	Finished	1	1	1	0	0	0	0	1	0	1	0	0
637000120	Gp0000602	Geobacter sulfurreducens PCA	Geobacter	0000	000000000100	Incomplete Enzymes for Denitrification Steps	Bacteria	Finished	Environmental	Aquatic	Sediment	Unclassified	Unclassified	Bacteria	Desulfobacterota	Geobacterales	Geobacteraceae	Geobacter	Geobacter sulfurreducens	3814139	3552	J. Craig Venter Institute	Finished	0	0	0	0	0	0	0	0	0	1	0	0
637000124	Gp0000633	Haemophilus ducreyi 35000HP	Haemophilus	1000	000110000000	Nitrate Reduction Only	Bacteria	Finished	Host-associated	Mammals: Human	Integumentary system	Skin	Unclassified	Bacteria	Proteobacteria	Enterobacterales	Pasteurellaceae	Haemophilus_B	Haemophilus_B ducreyi	1698955	1844	Ohio State University	Finished	0	0	0	1	1	0	0	0	0	0	0	0
637000125	Gp0000480	Haemophilus influenzae NTHi 86-028NP	Haemophilus	1000	000110000000	Nitrate Reduction Only	Bacteria	Finished	Host-associated	Mammals: Human	Unclassified	Unclassified	Unclassified	Bacteria	Proteobacteria	Enterobacterales	Pasteurellaceae	Haemophilus	Haemophilus influenzae	1913428	1913	Ohio State University	Finished	0	0	0	1	1	0	0	0	0	0	0	0
637000126	Gp0000793	Haemophilus influenzae Rd (KW20)	Haemophilus	0000	000010000000	Incomplete Enzymes for Denitrification Steps	Bacteria	Finished	Host-associated	Mammals: Human	Unclassified	Unclassified	Unclassified	Bacteria	Proteobacteria	Enterobacterales	Pasteurellaceae	Haemophilus	Haemophilus influenzae	1830138	1762	J. Craig Venter Institute	Finished	0	0	0	0	1	0	0	0	0	0	0	0
637000127	Gp0000313	Histophilus somni 129P	Histophilus	1000	000110000000	Nitrate Reduction Only	Bacteria	Finished	Host-associated	Mammals: Human	Unclassified	Unclassified	Unclassified	Bacteria	Proteobacteria	Enterobacterales	Pasteurellaceae	Histophilus	Histophilus somni	2012878	1880	DOE Joint Genome Institute (JGI)	Finished	0	0	0	1	1	0	0	0	0	0	0	0
637000128	Gp0000408	Hahella chejuensis KCTC 2396	Hahella	1111	111110111001	Complete Denitrification	Bacteria	Finished	Environmental	Aquatic	Marine	Oceanic	Sediment	Bacteria	Proteobacteria	Pseudomonadales	Oleiphilaceae	Hahella	Hahella chejuensis	7215267	6875	Korea Research Institute of Bioscience and Biotechnology	Finished	1	1	1	1	1	0	1	1	1	0	0	1
637000131	Gp0000637	Helicobacter hepaticus 3B1, ATCC 51449	Helicobacter	1000	000110000000	Nitrate Reduction Only	Bacteria	Finished	Host-associated	Mammals	Digestive system	Biliary tract	Liver	Bacteria	Campylobacterota	Campylobacterales	Helicobacteraceae	Helicobacter_C	Helicobacter_C hepaticus	1799146	1919	MWG-Biotech	Finished	0	0	0	1	1	0	0	0	0	0	0	0
637000135	Gp0000297	Hyphomonas neptunium ATCC 15444	Hyphomonas	1000	111000000000	Nitrate Reduction Only	Bacteria	Finished	Environmental	Aquatic	Marine	Unclassified	Unclassified	Bacteria	Proteobacteria	Caulobacterales	Hyphomonadaceae	Hyphomonas	Hyphomonas neptunium	3705021	3577	J. Craig Venter Institute	Finished	1	1	1	0	0	0	0	0	0	0	0	0
637000136	Gp0000521	Idiomarina loihiensis L2TR	Idiomarina	0100	000001010000	Nitrite Reduction Only	Bacteria	Finished	Environmental	Aquatic	Marine	Hydrothermal vents	Unclassified	Bacteria	Proteobacteria	Enterobacterales	Alteromonadaceae	Idiomarina	Idiomarina loihiensis	2839318	2706	University of Hawaii	Finished	0	0	0	0	0	1	0	1	0	0	0	0
637000141	Gp0000654	Lacticaseibacillus plantarum WCFS1	Lacticaseibacillus	1000	111000000000	Nitrate Reduction Only	Bacteria	Finished	Host-associated	Mammals: Human	Digestive system	Oral cavity	Saliva	Bacteria	Firmicutes	Lactobacillales	Lactobacillaceae	Lactiplantibacillus	Lactiplantibacillus plantarum	3348625	3230	Greenomics, NIZO Food Research	Finished	1	1	1	0	0	0	0	0	0	0	0	0
637000146	Gp0000533	Legionella pneumophila sv. 1 Lens	Legionella	0000	000000010000	Incomplete Enzymes for Denitrification Steps	Bacteria	Finished	Host-associated	Mammals: Human	Unclassified	Unclassified	Unclassified	Bacteria	Proteobacteria	Legionellales	Legionellaceae	Legionella	Legionella pneumophila	3405519	3062	Institut Pasteur	Finished	0	0	0	0	0	0	0	1	0	0	0	0
637000147	Gp0000534	Legionella pneumophila Paris	Legionella	0000	000000010000	Incomplete Enzymes for Denitrification Steps	Bacteria	Finished	Host-associated	Mammals: Human	Unclassified	Unclassified	Unclassified	Bacteria	Proteobacteria	Legionellales	Legionellaceae	Legionella	Legionella pneumophila	3635495	3280	Institut Pasteur	Finished	0	0	0	0	0	0	0	1	0	0	0	0
637000148	Gp0000541	Legionella pneumophila pneumophila Philadelphia-1	Legionella	0000	000000010000	Incomplete Enzymes for Denitrification Steps	Bacteria	Finished	Host-associated	Mammals: Human	Unclassified	Unclassified	Unclassified	Bacteria	Proteobacteria	Legionellales	Legionellaceae	Legionella	Legionella pneumophila	3397754	3003	Columbia University	Finished	0	0	0	0	0	0	0	1	0	0	0	0
637000150	Gp0000585	Leptospira interrogans sv. Copenhageni Fiocruz L1-130	Leptospira	0100	000001000000	Nitrite Reduction Only	Bacteria	Finished	Host-associated	Mammals: Human	Unclassified	Unclassified	Unclassified	Bacteria	Spirochaetota	Leptospirales	Leptospiraceae	Leptospira	Leptospira interrogans	4627366	3707	University of Campinas, University of Sao Paulo	Finished	0	0	0	0	0	1	0	0	0	0	0	0
637000151	Gp0000644	Leptospira interrogans sv. Lai 56601	Leptospira	0100	000001000000	Nitrite Reduction Only	Bacteria	Finished	Host-associated	Mammals: Human	Unclassified	Unclassified	Unclassified	Bacteria	Spirochaetota	Leptospirales	Leptospiraceae	Leptospira	Leptospira interrogans	4691184	4774	Chinese National Human Genome Center at Shanghai	Finished	0	0	0	0	0	1	0	0	0	0	0	0
637000155	Gp0000410	Magnetospirillum magneticum AMB-1	Magnetospirillum	1111	001110111001	Complete Denitrification	Bacteria	Finished	Environmental	Aquatic	Freshwater	Pond	Unclassified	Bacteria	Proteobacteria	Rhodospirillales	Magnetospirillaceae	Phaeospirillum	Phaeospirillum magneticum	4967148	4627	Tokyo University of Agriculture and Technology	Finished	0	0	1	1	1	0	1	1	1	0	0	1
637000156	Gp0000543	Mannheimia succiniciproducens MBEL55E	Mannheimia	1100	000111010000	Nitrate and Nitrite Reduction Only	Bacteria	Finished	Host-associated	Mammals	Digestive system	Stomach	Rumen	Bacteria	Proteobacteria	Enterobacterales	Pasteurellaceae	Basfia	Basfia succiniciproducens	2314078	2476	Korea Advanced Institute of Science and Technology	Finished	0	0	0	1	1	1	0	1	0	0	0	0
637000157	Gp0000301	Maricaulis maris MCS10	Maricaulis	1000	111000000000	Nitrate Reduction Only	Bacteria	Finished	Environmental	Aquatic	Marine	Unclassified	Unclassified	Bacteria	Proteobacteria	Caulobacterales	Maricaulaceae	Maricaulis	Maricaulis maris_A	3368780	3138	DOE Joint Genome Institute (JGI)	Finished	1	1	1	0	0	0	0	0	0	0	0	0
637000160	Gp0000329	Chelativorans sp. BNC1	Chelativorans	0100	000001000000	Nitrite Reduction Only	Bacteria	Finished	Engineered	Wastewater	Unclassified	Unclassified	Unclassified	Bacteria	Proteobacteria	Rhizobiales	Rhizobiaceae	Chelativorans	Chelativorans multitrophicus	4935185	4694	DOE Joint Genome Institute (JGI)	Finished	0	0	0	0	0	1	0	0	0	0	0	0
637000161	Gp0000367	Methanococcoides burtonii DSM 6242	Methanococcoides	0000	000000000100	Incomplete Enzymes for Denitrification Steps	Archaea	Finished	Environmental	Aquatic	Freshwater	Lentic	Unclassified	Archaea	Halobacteriota	Methanosarcinales	Methanosarcinaceae	Methanococcoides	Methanococcoides burtonii	2575032	2506	DOE Joint Genome Institute (JGI)	Finished	0	0	0	0	0	0	0	0	0	1	0	0
637000166	Gp0000544	Methylococcus capsulatus Bath	Methylococcus	0010	000000011000	Nitric Oxide Reduction Only	Bacteria	Finished	Environmental	Aquatic	Freshwater	Sediment	Unclassified	Bacteria	Proteobacteria	Methylococcales	Methylococcaceae	Methylococcus	Methylococcus capsulatus	3304561	3061	J. Craig Venter Institute	Finished	0	0	0	0	0	0	0	1	1	0	0	0
637000167	Gp0000333	Moorella thermoacetica ATCC 39073	Moorella	0000	001000000100	Incomplete Enzymes for Denitrification Steps	Bacteria	Finished	Environmental	Aquatic	Freshwater	Pond	Unclassified	Bacteria	Firmicutes_B	Moorellales	Moorellaceae	Moorella	Moorella thermoacetica	2628784	2634	DOE Joint Genome Institute (JGI)	Finished	0	0	1	0	0	0	0	0	0	1	0	0
637000168	Gp0000598	Mycobacterium avium paratuberculosis K-10	Mycobacterium	1000	111000010000	Nitrate Reduction Only	Bacteria	Finished	Host-associated	Mammals	Digestive system	Large intestine	Fecal	Bacteria	Actinobacteriota	Mycobacteriales	Mycobacteriaceae	Mycobacterium	Mycobacterium avium	4829781	4415	University of Minnesota	Finished	1	1	1	0	0	0	0	1	0	0	0	0
637000169	Gp0000638	Mycobacterium bovis AF 2122/97	Mycobacterium	1000	111000000000	Nitrate Reduction Only	Bacteria	Finished	Host-associated	Mammals	Unclassified	Unclassified	Unclassified	Bacteria	Actinobacteriota	Mycobacteriales	Mycobacteriaceae	Mycobacterium	Mycobacterium tuberculosis	4345492	4014	Institut Pasteur, Wellcome Trust Sanger Institute	Finished	1	1	1	0	0	0	0	0	0	0	0	0
637000170	Gp0000743	Mycobacterium leprae TN	Mycobacterium	0000	001000000000	Incomplete Enzymes for Denitrification Steps	Bacteria	Finished	Host-associated	Mammals	Unclassified	Unclassified	Unclassified	Bacteria	Actinobacteriota	Mycobacteriales	Mycobacteriaceae	Mycobacterium	Mycobacterium leprae	3268203	2750	Institut Pasteur, Wellcome Trust Sanger Institute	Finished	0	0	1	0	0	0	0	0	0	0	0	0
637000171	Gp0000339	Mycobacterium sp. MCS	Mycobacterium	1000	111000010000	Nitrate Reduction Only	Bacteria	Finished	Environmental	Terrestrial	Soil	Unclassified	Contaminated	Bacteria	Actinobacteriota	Mycobacteriales	Mycobacteriaceae	Mycobacterium	Mycobacterium monacense	5920523	5704	DOE Joint Genome Institute (JGI)	Finished	1	1	1	0	0	0	0	1	0	0	0	0
637000173	Gp0000774	Mycobacterium tuberculosis H37Rv	Mycobacterium	1000	111000000000	Nitrate Reduction Only	Bacteria	Finished	Host-associated	Mammals: Human	Respiratory system	Unclassified	Unclassified	Bacteria	Actinobacteriota	Mycobacteriales	Mycobacteriaceae	Mycobacterium	Mycobacterium tuberculosis	4411532	4062	Wellcome Trust Sanger Institute	Finished	1	1	1	0	0	0	0	0	0	0	0	0
637000186	Gp0000340	Myxococcus xanthus DK 1622	Myxococcus	0000	001000000000	Incomplete Enzymes for Denitrification Steps	Bacteria	Finished						Bacteria	Myxococcota	Myxococcales	Myxococcaceae	Myxococcus	Myxococcus xanthus	9139763	7454	J. Craig Venter Institute	Finished	0	0	1	0	0	0	0	0	0	0	0	0
637000187	Gp0000443	Natronomonas pharaonis Gabara, DSM 2160	Natronomonas	0100	010001000000	Nitrite Reduction Only	Archaea	Finished	Environmental	Aquatic	Freshwater	Lentic	Unclassified	Archaea	Halobacteriota	Halobacteriales	Haloarculaceae	Natronomonas	Natronomonas pharaonis	2749696	2895	Max Planck Institute	Finished	0	1	0	0	0	1	0	0	0	0	0	0
637000188	Gp0000492	Neisseria gonorrhoeae FA 1090	Neisseria	0100	000001010000	Nitrite Reduction Only	Bacteria	Finished	Host-associated	Mammals: Human	Unclassified	Unclassified	Unclassified	Bacteria	Proteobacteria	Burkholderiales	Neisseriaceae	Neisseria	Neisseria gonorrhoeae	2153922	2081	Ohio State University, University of Oklahoma	Finished	0	0	0	0	0	1	0	1	0	0	0	0
637000189	Gp0000763	Neisseria meningitidis sv. B MC58	Neisseria	0100	000001010000	Nitrite Reduction Only	Bacteria	Finished	Host-associated	Mammals: Human	Unclassified	Unclassified	Unclassified	Bacteria	Proteobacteria	Burkholderiales	Neisseriaceae	Neisseria	Neisseria meningitidis	2272360	2226	J. Craig Venter Institute	Finished	0	0	0	0	0	1	0	1	0	0	0	0
637000190	Gp0000759	Neisseria meningitidis sv. A Z2491	Neisseria	0100	000001010000	Nitrite Reduction Only	Bacteria	Finished	Host-associated	Mammals: Human	Nervous system	Subarachnoid space	Cerebrospinal fluid	Bacteria	Proteobacteria	Burkholderiales	Neisseriaceae	Neisseria	Neisseria meningitidis	2184406	2227	Max Planck Institute, Wellcome Trust Sanger Institute	Finished	0	0	0	0	0	1	0	1	0	0	0	0
637000192	Gp0000360	Nitrobacter hamburgensis X14	Nitrobacter	1100	111001000000	Nitrate and Nitrite Reduction Only	Bacteria	Finished	Environmental	Terrestrial	Soil	Unclassified	Unclassified	Bacteria	Proteobacteria	Rhizobiales	Xanthobacteraceae	Nitrobacter	Nitrobacter hamburgensis	5011522	4747	DOE Joint Genome Institute (JGI)	Finished	1	1	1	0	0	1	0	0	0	0	0	0
637000193	Gp0000446	Nitrobacter winogradskyi Nb-255	Nitrobacter	1100	111001000000	Nitrate and Nitrite Reduction Only	Bacteria	Finished						Bacteria	Proteobacteria	Rhizobiales	Xanthobacteraceae	Nitrobacter	Nitrobacter winogradskyi	3402093	3215	DOE Joint Genome Institute (JGI)	Finished	1	1	1	0	0	1	0	0	0	0	0	0
637000194	Gp0000440	Nitrosococcus oceani C-107	Nitrosococcus	0110	000001011000	Nitrite and Nitric Oxide Reduction Only	Bacteria	Finished	Environmental	Aquatic	Marine	Oceanic	Unclassified	Bacteria	Proteobacteria	Nitrosococcales	Nitrosococcaceae	Nitrosococcus	Nitrosococcus oceani	3522111	3190	DOE Joint Genome Institute (JGI)	Finished	0	0	0	0	0	1	0	1	1	0	0	0
637000195	Gp0000642	Nitrosomonas europaea ATCC 19718	Nitrosomonas	0110	000001011000	Nitrite and Nitric Oxide Reduction Only	Bacteria	Finished						Bacteria	Proteobacteria	Burkholderiales	Nitrosomonadaceae	Nitrosomonas	Nitrosomonas europaea	2812094	2630	DOE Joint Genome Institute (JGI)	Finished	0	0	0	0	0	1	0	1	1	0	0	0
637000196	Gp0000302	Nitrosomonas eutropha C91	Nitrosomonas	0110	000001011000	Nitrite and Nitric Oxide Reduction Only	Bacteria	Finished	Engineered	Wastewater	Unclassified	Unclassified	Unclassified	Bacteria	Proteobacteria	Burkholderiales	Nitrosomonadaceae	Nitrosomonas	Nitrosomonas eutropha	2781824	2695	DOE Joint Genome Institute (JGI)	Finished	0	0	0	0	0	1	0	1	1	0	0	0
637000197	Gp0000416	Nitrosospira multiformis ATCC 25196	Nitrosospira	0110	000001011000	Nitrite and Nitric Oxide Reduction Only	Bacteria	Finished	Environmental	Terrestrial	Soil	Unclassified	Unclassified	Bacteria	Proteobacteria	Burkholderiales	Nitrosomonadaceae	Nitrosospira	Nitrosospira multiformis	3234309	2885	DOE Joint Genome Institute (JGI)	Finished	0	0	0	0	0	1	0	1	1	0	0	0
637000198	Gp0000535	Nocardia farcinica IFM 10152	Nocardia	1000	111000000000	Nitrate Reduction Only	Bacteria	Finished	Host-associated	Mammals: Human	Respiratory system	Sputum/Phlegm	Unclassified	Bacteria	Actinobacteriota	Mycobacteriales	Mycobacteriaceae	Nocardia	Nocardia farcinica	6292344	6011	Chiba University, Kitasato University, National Institute of Infectious Diseases, Japan	Finished	1	1	1	0	0	0	0	0	0	0	0	0
637000203	Gp0000739	Pasteurella multocida multocida sv. 3 Pm70	Pasteurella	1000	000110000000	Nitrate Reduction Only	Bacteria	Finished	Host-associated	Birds	Unclassified	Unclassified	Unclassified	Bacteria	Proteobacteria	Enterobacterales	Pasteurellaceae	Pasteurella	Pasteurella multocida	2257487	2102	University of Minnesota	Finished	0	0	0	1	1	0	0	0	0	0	0	0
637000204	Gp0000438	Syntrophotalea carbinolica DSM 2380	Syntrophotalea	0000	000000000100	Incomplete Enzymes for Denitrification Steps	Bacteria	Finished	Environmental	Aquatic	Sediment	Unclassified	Unclassified	Bacteria	Desulfobacterota	Desulfuromonadales	Syntrophotaleaceae	Syntrophotalea	Syntrophotalea carbinolica	3665893	3234	DOE Joint Genome Institute (JGI)	Finished	0	0	0	0	0	0	0	0	0	1	0	0
637000205	Gp0000433	Pelodictyon luteolum DSM 273	Pelodictyon	0000	001000000000	Incomplete Enzymes for Denitrification Steps	Bacteria	Finished	Environmental	Aquatic	Freshwater	Lentic	Unclassified	Bacteria	Bacteroidota	Chlorobiales	Chlorobiaceae	Chlorobium	Chlorobium luteolum	2364842	2146	DOE Joint Genome Institute (JGI)	Finished	0	0	1	0	0	0	0	0	0	0	0	0
637000206	Gp0000532	Photobacterium profundum SS9	Photobacterium	1011	000110011111	Nitrate, Nitric Oxide and Nitrous Oxide Reduction Only	Bacteria	Finished	Environmental	Aquatic	Marine	Unclassified	Unclassified	Bacteria	Proteobacteria	Enterobacterales	Vibrionaceae	Photobacterium	Photobacterium profundum_A	6403280	5746	University of Padova	Finished	0	0	0	1	1	0	0	1	1	1	1	1
637000208	Gp0000364	Polaromonas sp. JS666	Polaromonas	1000	111000010000	Nitrate Reduction Only	Bacteria	Finished	Environmental	Terrestrial	Soil	Unclassified	Contaminated	Bacteria	Proteobacteria	Burkholderiales	Burkholderiaceae	Polaromonas	Polaromonas sp000013865	5898676	5634	DOE Joint Genome Institute (JGI)	Finished	1	1	1	0	0	0	0	1	0	0	0	0
637000209	Gp0000614	Porphyromonas gingivalis W83	Porphyromonas	0000	000000000100	Incomplete Enzymes for Denitrification Steps	Bacteria	Finished	Host-associated	Mammals: Human	Unclassified	Unclassified	Unclassified	Bacteria	Bacteroidota	Bacteroidales	Porphyromonadaceae	Porphyromonas	Porphyromonas gingivalis	2343476	1984	J. Craig Venter Institute, The Forsyth Institute	Finished	0	0	0	0	0	0	0	0	0	1	0	0
637000215	Gp0000559	Cutibacterium acnes KPA171202	Cutibacterium	1100	111001010000	Nitrate and Nitrite Reduction Only	Bacteria	Finished	Host-associated	Mammals: Human	Integumentary system	Skin	Unclassified	Bacteria	Actinobacteriota	Propionibacteriales	Propionibacteriaceae	Cutibacterium	Cutibacterium acnes	2560265	2385	University of Gottingen, University of Ulm	Finished	1	1	1	0	0	1	0	1	0	0	0	0
637000217	Gp0000456	Pseudoalteromonas haloplanktis TAC125	Pseudoalteromonas	0100	000001010000	Nitrite Reduction Only	Bacteria	Finished	Environmental	Aquatic	Marine	Neritic zone/Coastal water	Unclassified	Bacteria	Proteobacteria	Enterobacterales	Alteromonadaceae	Pseudoalteromonas	Pseudoalteromonas nigrifaciens	3850272	3634	CEA Genoscope, Institut Pasteur	Finished	0	0	0	0	0	1	0	1	0	0	0	0
637000218	Gp0000751	Pseudomonas aeruginosa PAO1	Pseudomonas	1111	111110111001	Complete Denitrification	Bacteria	Finished	Host-associated	Mammals: Human	Unclassified	Unclassified	Unclassified	Bacteria	Proteobacteria	Pseudomonadales	Pseudomonadaceae	Pseudomonas	Pseudomonas aeruginosa	6264404	5671	Chiron Corporation, University of Washington	Finished	1	1	1	1	1	0	1	1	1	0	0	1
637000219	Gp0000348	Pseudomonas entomophila L48	Pseudomonas	0100	000001000000	Nitrite Reduction Only	Bacteria	Finished	Host-associated	Arthropoda: Insects	Unclassified	Unclassified	Unclassified	Bacteria	Proteobacteria	Pseudomonadales	Pseudomonadaceae	Pseudomonas_E	Pseudomonas_E entomophila	5888780	5293	CEA Genoscope	Finished	0	0	0	0	0	1	0	0	0	0	0	0
637000220	Gp0000479	Pseudomonas protegens Pf-5	Pseudomonas	0100	000001000000	Nitrite Reduction Only	Bacteria	Finished	Host-associated	Plants	Roots	Rhizoplane	Unclassified	Bacteria	Proteobacteria	Pseudomonadales	Pseudomonadaceae	Pseudomonas_E	Pseudomonas_E protegens	7074893	6257	J. Craig Venter Institute	Finished	0	0	0	0	0	1	0	0	0	0	0	0
637000226	Gp0000467	Psychrobacter arcticus 273-4	Psychrobacter	1000	111000000000	Nitrate Reduction Only	Bacteria	Finished	Environmental	Terrestrial	Soil	Unclassified	Permafrost	Bacteria	Proteobacteria	Pseudomonadales	Moraxellaceae	Psychrobacter	Psychrobacter arcticus	2650701	2215	DOE Joint Genome Institute (JGI)	Finished	1	1	1	0	0	0	0	0	0	0	0	0
637000227	Gp0000359	Psychrobacter cryohalolentis K5	Psychrobacter	0000	000000000010	Incomplete Enzymes for Denitrification Steps	Bacteria	Finished	Environmental	Aquatic	Non-marine Saline and Alkaline	Saline	Unclassified	Bacteria	Proteobacteria	Pseudomonadales	Moraxellaceae	Psychrobacter	Psychrobacter cryohalolentis	3101097	2582	DOE Joint Genome Institute (JGI)	Finished	0	0	0	0	0	0	0	0	0	0	1	0
637000229	Gp0000452	Cupriavidus pinatubonensis JMP134	Cupriavidus	1100	111110110000	Nitrate and Nitrite Reduction Only	Bacteria	Finished												7255290	6631	DOE Joint Genome Institute (JGI)	Finished	1	1	1	1	1	0	1	1	0	0	0	0
637000230	Gp0000357	Cupriavidus metallidurans CH34	Cupriavidus	1101	111110110001	Nitrate, Nitrite and Nitrous Oxide Reduction Only	Bacteria	Finished	Environmental	Aquatic	Freshwater	Lentic	Sediment	Bacteria	Proteobacteria	Burkholderiales	Burkholderiaceae	Cupriavidus	Cupriavidus metallidurans	6913352	6430	DOE Joint Genome Institute (JGI)	Finished	1	1	1	1	1	0	1	1	0	0	0	1
637000231	Gp0000703	Ralstonia solanacearum GMI1000	Ralstonia	1101	111001010001	Nitrate, Nitrite and Nitrous Oxide Reduction Only	Bacteria	Finished	Host-associated	Plants	Unclassified	Unclassified	Unclassified							5810922	5204	CEA Genoscope	Finished	1	1	1	0	0	1	0	1	0	0	0	1
637000235	Gp0000375	Rhodoferax ferrireducens T118	Rhodoferax	1001	111000010001	Nitrate and Nitrous Oxide Reduction Only	Bacteria	Finished						Bacteria	Proteobacteria	Burkholderiales	Burkholderiaceae	Rhodoferax	Rhodoferax ferrireducens	4969784	4561	DOE Joint Genome Institute (JGI)	Finished	1	1	1	0	0	0	0	1	0	0	0	1
637000237	Gp0000373	Rhodopseudomonas palustris BisB18	Rhodopseudomonas	1001	000110000001	Nitrate and Nitrous Oxide Reduction Only	Bacteria	Finished	Environmental	Aquatic	Freshwater	Sediment	Unclassified	Bacteria	Proteobacteria	Rhizobiales	Xanthobacteraceae	Rhodopseudomonas	Rhodopseudomonas palustris_D	5513844	5028	DOE Joint Genome Institute (JGI)	Finished	0	0	0	1	1	0	0	0	0	0	0	1
637000239	Gp0000603	Rhodopseudomonas palustris CGA009	Rhodopseudomonas	0111	000001011001	Nitrite, Nitric Oxide and Nitrous Oxide Reduction Only	Bacteria	Finished	Engineered	Lab synthesis	Unclassified	Unclassified	Unclassified	Bacteria	Proteobacteria	Rhizobiales	Xanthobacteraceae	Rhodopseudomonas	Rhodopseudomonas palustris_F	5467640	4918	DOE Joint Genome Institute (JGI), Institute of Molecular Genetics of the ASCR, v. v. i.	Finished	0	0	0	0	0	1	0	1	1	0	0	1
637000240	Gp0000391	Rhodopseudomonas palustris HaA2	Rhodopseudomonas	0001	000000000001	Nitrous Oxide Reduction Only	Bacteria	Finished	Environmental	Aquatic	Freshwater	Sediment	Unclassified	Bacteria	Proteobacteria	Rhizobiales	Xanthobacteraceae	Rhodopseudomonas	Rhodopseudomonas palustris_J	5331656	4788	DOE Joint Genome Institute (JGI)	Finished	0	0	0	0	0	0	0	0	0	0	0	1
637000248	Gp0000338	Rubrobacter xylanophilus DSM 9941	Rubrobacter	1000	111000000000	Nitrate Reduction Only	Bacteria	Finished	Engineered	Wastewater	Industrial wastewater	Unclassified	Unclassified	Bacteria	Actinobacteriota	Rubrobacterales	Rubrobacteraceae	Rubrobacter_B	Rubrobacter_B xylanophilus	3225748	3283	DOE Joint Genome Institute (JGI)	Finished	1	1	1	0	0	0	0	0	0	0	0	0
637000249	Gp0000374	Saccharophagus degradans 2-40	Saccharophagus	1000	000110000000	Nitrate Reduction Only	Bacteria	Finished	Environmental	Aquatic	Marine	Intertidal zone	Salt marsh	Bacteria	Proteobacteria	Pseudomonadales	Cellvibrionaceae	Saccharophagus	Saccharophagus degradans	5057531	4114	DOE Joint Genome Institute (JGI)	Finished	0	0	0	1	1	0	0	0	0	0	0	0
637000250	Gp0000409	Salinibacter ruber M31, DSM 13855	Salinibacter	0001	000000000001	Nitrous Oxide Reduction Only	Bacteria	Finished	Environmental	Aquatic	Non-marine Saline and Alkaline	Salt crystallizer ponds	Unclassified	Bacteria	Bacteroidota	Rhodothermales	Salinibacteraceae	Salinibacter	Salinibacter ruber	3587328	2899	J. Craig Venter Institute	Finished	0	0	0	0	0	0	0	0	0	0	0	1
637000251	Gp0000487	Salmonella enterica enterica sv. Choleraesuis SC-B67	Salmonella	1010	111110000110	Nitrate and Nitric Oxide Reduction Only	Bacteria	Finished	Host-associated	Mammals: Human	Unclassified	Unclassified	Unclassified	Bacteria	Proteobacteria	Enterobacterales	Enterobacteriaceae	Salmonella	Salmonella enterica	4944000	4996	Chang Gung University	Finished	1	1	1	1	1	0	0	0	0	1	1	0
637000252	Gp0000518	Salmonella enterica enterica sv. Paratyphi A	Salmonella	1010	111110000110	Nitrate and Nitric Oxide Reduction Only	Bacteria	Finished	Host-associated	Mammals: Human	Digestive system	Large intestine	Fecal	Bacteria	Proteobacteria	Enterobacterales	Enterobacteriaceae	Salmonella	Salmonella enterica	4585229	4295	Washington University in St. Louis	Finished	1	1	1	1	1	0	0	0	0	1	1	0
637000253	Gp0000651	Salmonella enterica enterica sv. Typhi Ty2	Salmonella	1010	111110000110	Nitrate and Nitric Oxide Reduction Only	Bacteria	Finished	Host-associated	Mammals: Human	Unclassified	Unclassified	Unclassified	Bacteria	Proteobacteria	Enterobacterales	Enterobacteriaceae	Salmonella	Salmonella enterica	4791961	4719	University of Wisconsin, Madison	Finished	1	1	1	1	1	0	0	0	0	1	1	0
637000254	Gp0000718	Salmonella enterica enterica sv. Typhi CT18	Salmonella	1010	111110000110	Nitrate and Nitric Oxide Reduction Only	Bacteria	Finished	Host-associated	Mammals: Human	Unclassified	Unclassified	Unclassified	Bacteria	Proteobacteria	Enterobacterales	Enterobacteriaceae	Salmonella	Salmonella enterica	5133713	5165	Wellcome Trust Sanger Institute	Finished	1	1	1	1	1	0	0	0	0	1	1	0
637000255	Gp0000715	Salmonella enterica enterica sv. Typhimurium LT2	Salmonella	1010	111110000110	Nitrate and Nitric Oxide Reduction Only	Bacteria	Finished	Host-associated	Mammals: Human	Unclassified	Unclassified	Unclassified	Bacteria	Proteobacteria	Enterobacterales	Enterobacteriaceae	Salmonella	Salmonella enterica	4951371	4781	Washington University in St. Louis	Finished	1	1	1	1	1	0	0	0	0	1	1	0
637000258	Gp0000671	Shewanella oneidensis MR-1	Shewanella	1000	000110000000	Nitrate Reduction Only	Bacteria	Finished	Environmental	Aquatic	Freshwater	Lentic	Sediment	Bacteria	Proteobacteria	Enterobacterales	Shewanellaceae	Shewanella	Shewanella oneidensis	5131416	4657	J. Craig Venter Institute	Finished	0	0	0	1	1	0	0	0	0	0	0	0
637000259	Gp0000305	Shewanella sp. MR-4	Shewanella	1000	111110010000	Nitrate Reduction Only	Bacteria	Finished	Environmental	Aquatic	Marine	Unclassified	Unclassified	Bacteria	Proteobacteria	Enterobacterales	Shewanellaceae	Shewanella	Shewanella sp000014665	4706287	4098	DOE Joint Genome Institute (JGI)	Finished	1	1	1	1	1	0	0	1	0	0	0	0
637000260	Gp0000311	Shewanella sp. MR-7	Shewanella	1000	111110010000	Nitrate Reduction Only	Bacteria	Finished	Environmental	Aquatic	Marine	Unclassified	Unclassified	Bacteria	Proteobacteria	Enterobacterales	Shewanellaceae	Shewanella	Shewanella sp000014665	4799109	4172	DOE Joint Genome Institute (JGI)	Finished	1	1	1	1	1	0	0	1	0	0	0	0
637000261	Gp0000419	Shigella boydii sv. 4 Sb227	Shigella	1010	111110000110	Nitrate and Nitric Oxide Reduction Only	Bacteria	Finished	Host-associated	Mammals: Human	Unclassified	Unclassified	Unclassified	Bacteria	Proteobacteria	Enterobacterales	Enterobacteriaceae	Escherichia	Escherichia coli	4646520	4640	Chinese National Human Genome Center, Microbial Genome Center	Finished	1	1	1	1	1	0	0	0	0	1	1	0
637000263	Gp0000646	Shigella flexneri sv. 2a 2457T	Shigella	1010	111110000110	Nitrate and Nitric Oxide Reduction Only	Bacteria	Finished	Host-associated	Mammals: Human	Digestive system	Large intestine	Fecal	Bacteria	Proteobacteria	Enterobacterales	Enterobacteriaceae	Escherichia	Escherichia coli	4599354	4603	University of Wisconsin, Madison	Finished	1	1	1	1	1	0	0	0	0	1	1	0
637000264	Gp0000670	Shigella flexneri sv. 2a 301	Shigella	1010	111110000110	Nitrate and Nitric Oxide Reduction Only	Bacteria	Finished	Host-associated	Mammals: Human	Unclassified	Unclassified	Unclassified	Bacteria	Proteobacteria	Enterobacterales	Enterobacteriaceae	Escherichia	Escherichia coli	4828821	4865	Chinese National Human Genome Center, Microbial Genome Center	Finished	1	1	1	1	1	0	0	0	0	1	1	0
637000265	Gp0000318	Shigella flexneri sv. 5 8401	Shigella	1010	111110000110	Nitrate and Nitric Oxide Reduction Only	Bacteria	Finished	Host-associated	Mammals: Human	Unclassified	Unclassified	Unclassified	Bacteria	Proteobacteria	Enterobacterales	Enterobacteriaceae	Escherichia	Escherichia coli	4574284	4466	Chinese National Human Genome Center, Microbial Genome Center	Finished	1	1	1	1	1	0	0	0	0	1	1	0
637000267	Gp0000514	Ruegeria pomeroyi DSS-3	Ruegeria	0111	000000111001	Nitrite, Nitric Oxide and Nitrous Oxide Reduction Only	Bacteria	Finished	Environmental	Aquatic	Marine	Unclassified	Unclassified	Bacteria	Proteobacteria	Rhodobacterales	Rhodobacteraceae	Ruegeria_B	Ruegeria_B pomeroyi	4601053	4355	J. Craig Venter Institute	Finished	0	0	0	0	0	0	1	1	1	0	0	1
637000269	Gp0000726	Sinorhizobium meliloti 1021	Sinorhizobium	1111	000111011001	Complete Denitrification	Bacteria	Finished	Engineered	Lab synthesis	Unclassified	Unclassified	Unclassified	Bacteria	Proteobacteria	Rhizobiales	Rhizobiaceae	Sinorhizobium	Sinorhizobium meliloti	6691694	6295	Stanford University	Finished	0	0	0	1	1	1	0	1	1	0	0	1
637000272	Gp0000413	Staphylococcus aureus RF122	Staphylococcus	1000	111000000000	Nitrate Reduction Only	Bacteria	Finished	Host-associated	Mammals	Unclassified	Unclassified	Unclassified	Bacteria	Firmicutes	Staphylococcales	Staphylococcaceae	Staphylococcus	Staphylococcus aureus	2742531	2690	University of Minnesota	Finished	1	1	1	0	0	0	0	0	0	0	0	0
637000273	Gp0000506	Staphylococcus aureus aureus COL	Staphylococcus	1000	111000000000	Nitrate Reduction Only	Bacteria	Finished	Engineered	Built environment	Unclassified	Unclassified	Unclassified	Bacteria	Firmicutes	Staphylococcales	Staphylococcaceae	Staphylococcus	Staphylococcus aureus	2813862	2759	J. Craig Venter Institute	Finished	1	1	1	0	0	0	0	0	0	0	0	0
637000274	Gp0000571	Staphylococcus aureus aureus MRSA252	Staphylococcus	1000	111000010000	Nitrate Reduction Only	Bacteria	Finished	Host-associated	Mammals: Human	Unclassified	Unclassified	Unclassified	Bacteria	Firmicutes	Staphylococcales	Staphylococcaceae	Staphylococcus	Staphylococcus aureus	2902619	2844	Wellcome Trust Sanger Institute	Finished	1	1	1	0	0	0	0	1	0	0	0	0
637000275	Gp0000570	Staphylococcus aureus aureus MSSA476	Staphylococcus	1000	111000000000	Nitrate Reduction Only	Bacteria	Finished	Host-associated	Mammals: Human	Unclassified	Unclassified	Unclassified	Bacteria	Firmicutes	Staphylococcales	Staphylococcaceae	Staphylococcus	Staphylococcus aureus	2820454	2752	Wellcome Trust Sanger Institute	Finished	1	1	1	0	0	0	0	0	0	0	0	0
637000276	Gp0000687	Staphylococcus aureus aureus MW2	Staphylococcus	1000	111000000000	Nitrate Reduction Only	Bacteria	Finished	Host-associated	Plants	Unclassified	Unclassified	Unclassified	Bacteria	Firmicutes	Staphylococcales	Staphylococcaceae	Staphylococcus	Staphylococcus aureus	2820462	2747	National Institute of Technology and Evaluation	Finished	1	1	1	0	0	0	0	0	0	0	0	0
637000277	Gp0000736	Staphylococcus aureus aureus M	Staphylococcus	1000	111000000000	Nitrate Reduction Only	Bacteria	Finished	Host-associated	Mammals: Human	Unclassified	Unclassified	Unclassified	Bacteria	Firmicutes	Staphylococcales	Staphylococcaceae	Staphylococcus	Staphylococcus aureus	2903636	2843	National Institute of Technology and Evaluation, RIKEN	Finished	1	1	1	0	0	0	0	0	0	0	0	0
637000278	Gp0000737	Staphylococcus aureus aureus N315	Staphylococcus	1000	111000000000	Nitrate Reduction Only	Bacteria	Finished	Host-associated	Mammals: Human	Respiratory system	Pharynx/Throat	Nasopharynx	Bacteria	Firmicutes	Staphylococcales	Staphylococcaceae	Staphylococcus	Staphylococcus aureus	2839469	2734	National Institute of Technology and Evaluation, RIKEN	Finished	1	1	1	0	0	0	0	0	0	0	0	0
637000279	Gp0000386	Staphylococcus aureus aureus NCTC 8325	Staphylococcus	1000	111000000000	Nitrate Reduction Only	Bacteria	Finished	Host-associated	Mammals: Human	Unclassified	Unclassified	Unclassified	Bacteria	Firmicutes	Staphylococcales	Staphylococcaceae	Staphylococcus	Staphylococcus aureus	2821361	3006	University of Oklahoma	Finished	1	1	1	0	0	0	0	0	0	0	0	0
637000280	Gp0000388	Staphylococcus aureus aureus USA300_FPR3757	Staphylococcus	1000	111000000000	Nitrate Reduction Only	Bacteria	Finished	Host-associated	Mammals: Human	Integumentary system	Skin	Abscess	Bacteria	Firmicutes	Staphylococcales	Staphylococcaceae	Staphylococcus	Staphylococcus aureus	2917469	2725	University of California, San Francisco	Finished	1	1	1	0	0	0	0	0	0	0	0	0
637000281	Gp0000659	Staphylococcus epidermidis ATCC 12228	Staphylococcus	1000	111000000000	Nitrate Reduction Only	Bacteria	Finished	Host-associated	Mammals: Human	Unclassified	Unclassified	Unclassified	Bacteria	Firmicutes	Staphylococcales	Staphylococcaceae	Staphylococcus	Staphylococcus epidermidis	2564615	2602	Chinese National Human Genome Center at Shanghai	Finished	1	1	1	0	0	0	0	0	0	0	0	0
637000282	Gp0000505	Staphylococcus epidermidis RP62A	Staphylococcus	1000	111000000000	Nitrate Reduction Only	Bacteria	Finished	Host-associated	Mammals: Human	Unclassified	Unclassified	Unclassified	Bacteria	Firmicutes	Staphylococcales	Staphylococcaceae	Staphylococcus	Staphylococcus epidermidis	2643840	2704	J. Craig Venter Institute	Finished	1	1	1	0	0	0	0	0	0	0	0	0
637000305	Gp0000692	Streptomyces coelicolor A3(2)	Streptomyces	1000	111000000000	Nitrate Reduction Only	Bacteria	Finished	Engineered	Lab synthesis	Unclassified	Unclassified	Unclassified	Bacteria	Actinobacteriota	Streptomycetales	Streptomycetaceae	Streptomyces	Streptomyces anthocyanicus	9054847	8325	Wellcome Trust Sanger Institute	Finished	1	1	1	0	0	0	0	0	0	0	0	0
637000306	Gp0000549	Symbiobacterium thermophilum IAM 14863	Symbiobacterium	0100	000101000000	Nitrite Reduction Only	Bacteria	Finished	Engineered	Solid waste	Unknown material	Composting	Unclassified	Bacteria	Firmicutes_E	Symbiobacteriales	Symbiobacteriaceae	Symbiobacterium	Symbiobacterium thermophilum	3566135	3518	Kitasato University, National Institute of Infectious Diseases, Japan, Nihon University	Finished	0	0	0	1	0	1	0	0	0	0	0	0
637000315	Gp0000791	Synechocystis sp. PCC 6803	Synechocystis	0000	000000010000	Incomplete Enzymes for Denitrification Steps	Bacteria	Finished	Environmental	Aquatic	Freshwater	Pond	Unclassified	Bacteria	Cyanobacteria	Cyanobacteriales	Microcystaceae_A	Synechocystis	Synechocystis sp000284455	3947019	3628	Kazusa DNA Research Institute	Finished	0	0	0	0	0	0	0	1	0	0	0	0
637000317	Gp0000397	Syntrophus aciditrophicus SB	Syntrophus	0000	000000000100	Incomplete Enzymes for Denitrification Steps	Bacteria	Finished	Engineered	Wastewater	Unclassified	Unclassified	Unclassified	Bacteria	Desulfobacterota	Syntrophales	Syntrophaceae	Syntrophus	Syntrophus aciditrophicus	3179300	3226	Integrated Genomics	Finished	0	0	0	0	0	0	0	0	0	1	0	0
637000319	Gp0000457	Thermobifida fusca YX	Thermobifida	0100	000001000000	Nitrite Reduction Only	Bacteria	Finished	Engineered	Solid waste	Unknown material	Composting	Unclassified	Bacteria	Actinobacteriota	Streptosporangiales	Streptosporangiaceae	Thermobifida	Thermobifida fusca	3642249	3195	DOE Joint Genome Institute (JGI)	Finished	0	0	0	0	0	1	0	0	0	0	0	0
637000324	Gp0000447	Thiobacillus denitrificans ATCC 25259	Thiobacillus	1111	111000111001	Complete Denitrification	Bacteria	Finished	Environmental	Terrestrial	Soil	Unclassified	Unclassified	Bacteria	Proteobacteria	Burkholderiales	Thiobacillaceae	Thiobacillus	Thiobacillus denitrificans_B	2909809	2886	DOE Joint Genome Institute (JGI)	Finished	1	1	1	0	0	0	1	1	1	0	0	1
637000326	Gp0000412	Sulfurimonas denitrificans DSM 1251	Sulfurimonas	1111	000110111101	Complete Denitrification	Bacteria	Finished	Environmental	Aquatic	Marine	Intertidal zone	Estuary	Bacteria	Campylobacterota	Campylobacterales	Sulfurimonadaceae	Sulfurimonas	Sulfurimonas denitrificans	2201561	2164	DOE Joint Genome Institute (JGI)	Finished	0	0	0	1	1	0	1	1	1	1	0	1
637000327	Gp0000591	Treponema denticola ATCC 35405	Treponema	0000	000000000100	Incomplete Enzymes for Denitrification Steps	Bacteria	Finished	Host-associated	Mammals: Human	Digestive system	Oral cavity	Unclassified	Bacteria	Spirochaetota	Treponematales	Treponemataceae	Treponema_B	Treponema_B denticola	2843201	2840	Baylor College of Medicine, J. Craig Venter Institute	Finished	0	0	0	0	0	0	0	0	0	1	0	0
637000333	Gp0000754	Vibrio cholerae sv. O1 bv. El Tor N16961	Vibrio	1000	000110000000	Nitrate Reduction Only	Bacteria	Finished	Host-associated	Mammals: Human	Digestive system	Large intestine	Fecal	Bacteria	Proteobacteria	Enterobacterales	Vibrionaceae	Vibrio	Vibrio cholerae	4033464	3998	J. Craig Venter Institute	Finished	0	0	0	1	1	0	0	0	0	0	0	0
637000334	Gp0000496	Aliivibrio fischeri ES114	Aliivibrio	1010	000110000110	Nitrate and Nitric Oxide Reduction Only	Bacteria	Finished	Host-associated	Mollusca	Unclassified	Unclassified	Unclassified	Bacteria	Proteobacteria	Enterobacterales	Vibrionaceae	Aliivibrio	Aliivibrio fischeri	4284050	3984	Integrated Genomics	Finished	0	0	0	1	1	0	0	0	0	1	1	0
637000335	Gp0000652	Vibrio parahaemolyticus sv. O3:K6 RIMD 2210633	Vibrio	1000	000110000000	Nitrate Reduction Only	Bacteria	Finished	Host-associated	Mammals: Human	Unclassified	Unclassified	Unclassified	Bacteria	Proteobacteria	Enterobacterales	Vibrionaceae	Vibrio	Vibrio parahaemolyticus	5165770	5032	RIKEN	Finished	0	0	0	1	1	0	0	0	0	0	0	0
637000336	Gp0000661	Vibrio vulnificus CMCP6	Vibrio	1010	000110000110	Nitrate and Nitric Oxide Reduction Only	Bacteria	Finished	Host-associated	Mammals: Human	Unclassified	Unclassified	Unclassified	Bacteria	Proteobacteria	Enterobacterales	Vibrionaceae	Vibrio	Vibrio vulnificus	5126798	4665	Chonnam National University	Finished	0	0	0	1	1	0	0	0	0	1	1	0
637000337	Gp0000608	Vibrio vulnificus YJ016	Vibrio	1010	000110000110	Nitrate and Nitric Oxide Reduction Only	Bacteria	Finished	Host-associated	Mammals: Human	Circulatory system	Blood	Unclassified	Bacteria	Proteobacteria	Enterobacterales	Vibrionaceae	Vibrio	Vibrio vulnificus	5260086	5202	National Yang Ming University	Finished	0	0	0	1	1	0	0	0	0	1	1	0
637000341	Gp0000612	Wolinella succinogenes DSM 1740	Wolinella	1001	000110000001	Nitrate and Nitrous Oxide Reduction Only	Bacteria	Finished	Host-associated	Mammals	Digestive system	Stomach	Rumen fluid	Bacteria	Campylobacterota	Campylobacterales	Helicobacteraceae	Wolinella	Wolinella succinogenes	2110355	2098	Max Planck Institute	Finished	0	0	0	1	1	0	0	0	0	0	0	1
637000350	Gp0000343	Yersinia pestis Antiqua	Yersinia	1000	000110000000	Nitrate Reduction Only	Bacteria	Finished	Environmental	Terrestrial	Soil	Unclassified	Unclassified	Bacteria	Proteobacteria	Enterobacterales	Enterobacteriaceae	Yersinia	Yersinia pestis	4879836	4576	DOE Joint Genome Institute (JGI)	Finished	0	0	0	1	1	0	0	0	0	0	0	0
637000351	Gp0000720	Yersinia pestis sv. Orientalis CO-92	Yersinia	1000	000110000000	Nitrate Reduction Only	Bacteria	Finished	Host-associated	Mammals: Human	Unclassified	Unclassified	Unclassified	Bacteria	Proteobacteria	Enterobacterales	Enterobacteriaceae	Yersinia	Yersinia pestis	4829855	4368	Wellcome Trust Sanger Institute	Finished	0	0	0	1	1	0	0	0	0	0	0	0
637000352	Gp0000682	Yersinia pestis sv. Mediaevalis KIM 10	Yersinia	0000	000010000000	Incomplete Enzymes for Denitrification Steps	Bacteria	Finished	Host-associated	Mammals: Human	Unclassified	Unclassified	Unclassified	Bacteria	Proteobacteria	Enterobacterales	Enterobacteriaceae	Yersinia	Yersinia pestis	4701745	4445	University of Wisconsin, Madison	Finished	0	0	0	0	1	0	0	0	0	0	0	0
637000353	Gp0000344	Yersinia pestis Nepal516	Yersinia	1000	000110000000	Nitrate Reduction Only	Bacteria	Finished	Environmental	Terrestrial	Soil	Unclassified	Unclassified	Bacteria	Proteobacteria	Enterobacterales	Enterobacteriaceae	Yersinia	Yersinia pestis	4646286	4306	DOE Joint Genome Institute (JGI)	Finished	0	0	0	1	1	0	0	0	0	0	0	0
637000354	Gp0000587	Yersinia pestis bv. Microtus 91001	Yersinia	1000	000110000000	Nitrate Reduction Only	Bacteria	Finished	Host-associated	Mammals: Human	Unclassified	Unclassified	Unclassified	Bacteria	Proteobacteria	Enterobacterales	Enterobacteriaceae	Yersinia	Yersinia pestis	4803217	4462	Academy of Military Medical Sciences (AMMS), China	Finished	0	0	0	1	1	0	0	0	0	0	0	0
637000355	Gp0000552	Yersinia pseudotuberculosis sv. I IP 32953	Yersinia	1000	000110000000	Nitrate Reduction Only	Bacteria	Finished	Host-associated	Mammals: Human	Unclassified	Unclassified	Unclassified	Bacteria	Proteobacteria	Enterobacterales	Enterobacteriaceae	Yersinia	Yersinia pestis	4840898	4276	Institut Pasteur	Finished	0	0	0	1	1	0	0	0	0	0	0	0
638154502	Gp0000778	Archaeoglobus fulgidus VC-16, DSM 4304	Archaeoglobus	0000	001000000000	Incomplete Enzymes for Denitrification Steps	Archaea	Finished	Environmental	Aquatic	Marine	Hydrothermal vents	Unclassified	Archaea	Halobacteriota	Archaeoglobales	Archaeoglobaceae	Archaeoglobus	Archaeoglobus fulgidus	2178400	2519	J. Craig Venter Institute	Finished	0	0	1	0	0	0	0	0	0	0	0	0
638154503	Gp0000528	Haloarcula marismortui ATCC 43049	Haloarcula	0101	110001010001	Nitrite and Nitrous Oxide Reduction Only	Archaea	Finished	Environmental	Aquatic	Marine	Unclassified	Unclassified	Archaea	Halobacteriota	Halobacteriales	Haloarculaceae	Haloarcula	Haloarcula marismortui	4274642	4387	Institute for Systems Biology	Finished	1	1	0	0	0	1	0	1	0	0	0	1
638154505	Gp0000789	Methanocaldococcus jannaschii DSM 2661	Methanocaldococcus	0000	000000000100	Incomplete Enzymes for Denitrification Steps	Archaea	Finished	Environmental	Aquatic	Marine	Hydrothermal vents	Unclassified	Archaea	Methanobacteriota_A	Methanococcales	Methanocaldococcaceae	Methanocaldococcus	Methanocaldococcus jannaschii	1739927	1844	J. Craig Venter Institute	Finished	0	0	0	0	0	0	0	0	0	1	0	0
638154513	Gp0000705	Pyrobaculum aerophilum IM2	Pyrobaculum	1000	111000010000	Nitrate Reduction Only	Archaea	Finished	Environmental	Aquatic	Marine	Hydrothermal vents	Unclassified	Archaea	Thermoproteota	Thermoproteales	Thermoproteaceae	Pyrobaculum	Pyrobaculum aerophilum	2222430	2625	California Institute of Technology, University of California, Los Angeles	Finished	1	1	1	0	0	0	0	1	0	0	0	0
638154518	Gp0000728	Saccharolobus solfataricus P2	Saccharolobus	0000	000000010000	Incomplete Enzymes for Denitrification Steps	Archaea	Finished	Environmental	Aquatic	Thermal springs	Unclassified	Unclassified	Archaea	Thermoproteota	Sulfolobales	Sulfolobaceae	Saccharolobus	Saccharolobus solfataricus	2992245	3141	Association Nationale Recherche Technologie, European Union (EU)	Finished	0	0	0	0	0	0	0	1	0	0	0	0
638341004	Gp0000871	Actinobacillus pleuropneumoniae sv. 1 4074	Actinobacillus	1100	000111000000	Nitrate and Nitrite Reduction Only	Bacteria	Permanent Draft	Host-associated	Mammals	Respiratory system	Unclassified	Unclassified	Bacteria	Proteobacteria	Enterobacterales	Pasteurellaceae	Actinobacillus	Actinobacillus lignieresii	2292348	2195	University of Oklahoma	Permanent Draft	0	0	0	1	1	1	0	0	0	0	0	0
638341012	Gp0000977	Bacillus cereus G9241	Bacillus	1000	111000000000	Nitrate Reduction Only	Bacteria	Permanent Draft	Host-associated	Mammals: Human	Unclassified	Unclassified	Unclassified	Bacteria	Firmicutes	Bacillales	Bacillaceae_G	Bacillus_A	Bacillus_A tropicus	5934942	6316	J. Craig Venter Institute	Permanent Draft	1	1	1	0	0	0	0	0	0	0	0	0
638341025	Gp0001059	Burkholderia dolosa AUO158	Burkholderia	0000	101000000000	Incomplete Enzymes for Denitrification Steps	Bacteria	Permanent Draft	Host-associated	Mammals: Human	Respiratory system	Unclassified	Unclassified	Bacteria	Proteobacteria	Burkholderiales	Burkholderiaceae	Burkholderia	Burkholderia dolosa	6247594	5493	Broad Institute	Permanent Draft	1	0	1	0	0	0	0	0	0	0	0	0
638341027	Gp0001083	Burkholderia mallei 10399	Burkholderia	1101	111001010001	Nitrate, Nitrite and Nitrous Oxide Reduction Only	Bacteria	Permanent Draft	Host-associated	Plants	Unclassified	Unclassified	Unclassified	Bacteria	Proteobacteria	Burkholderiales	Burkholderiaceae	Burkholderia	Burkholderia mallei	5933783	4951	J. Craig Venter Institute	Permanent Draft	1	1	1	0	0	1	0	1	0	0	0	1
638341028	Gp0001066	Burkholderia mallei 2002721280	Burkholderia	1101	111001010001	Nitrate, Nitrite and Nitrous Oxide Reduction Only	Bacteria	Permanent Draft	Host-associated	Mammals: Human	Unclassified	Unclassified	Unclassified	Bacteria	Proteobacteria	Burkholderiales	Burkholderiaceae	Burkholderia	Burkholderia mallei	5690468	4792	J. Craig Venter Institute	Permanent Draft	1	1	1	0	0	1	0	1	0	0	0	1
638341029	Gp0001065	Burkholderia mallei FMH	Burkholderia	1101	111001010001	Nitrate, Nitrite and Nitrous Oxide Reduction Only	Bacteria	Permanent Draft	Host-associated	Mammals: Human	Unclassified	Unclassified	Unclassified	Bacteria	Proteobacteria	Burkholderiales	Burkholderiaceae	Burkholderia	Burkholderia mallei	5814647	4912	J. Craig Venter Institute	Permanent Draft	1	1	1	0	0	1	0	1	0	0	0	1
638341030	Gp0001084	Burkholderia mallei GB8 horse 4	Burkholderia	1101	111001010001	Nitrate, Nitrite and Nitrous Oxide Reduction Only	Bacteria	Permanent Draft	Host-associated	Mammals: Human	Unclassified	Unclassified	Unclassified	Bacteria	Proteobacteria	Burkholderiales	Burkholderiaceae	Burkholderia	Burkholderia mallei	5804858	4888	J. Craig Venter Institute	Permanent Draft	1	1	1	0	0	1	0	1	0	0	0	1
638341031	Gp0001064	Burkholderia mallei JHU	Burkholderia	1101	111001010001	Nitrate, Nitrite and Nitrous Oxide Reduction Only	Bacteria	Permanent Draft	Host-associated	Mammals: Human	Unclassified	Unclassified	Unclassified	Bacteria	Proteobacteria	Burkholderiales	Burkholderiaceae	Burkholderia	Burkholderia mallei	5713799	4838	J. Craig Venter Institute	Permanent Draft	1	1	1	0	0	1	0	1	0	0	0	1
638341035	Gp0001088	Burkholderia pseudomallei 1106b	Burkholderia	1101	111001010001	Nitrate, Nitrite and Nitrous Oxide Reduction Only	Bacteria	Permanent Draft	Host-associated	Mammals: Human	Unclassified	Unclassified	Unclassified	Bacteria	Proteobacteria	Burkholderiales	Burkholderiaceae	Burkholderia	Burkholderia mallei	7187061	5518	J. Craig Venter Institute	Permanent Draft	1	1	1	0	0	1	0	1	0	0	0	1
638341036	Gp0001087	Burkholderia pseudomallei 1655	Burkholderia	1101	111001010001	Nitrate, Nitrite and Nitrous Oxide Reduction Only	Bacteria	Permanent Draft	Host-associated	Mammals: Human	Unclassified	Unclassified	Unclassified	Bacteria	Proteobacteria	Burkholderiales	Burkholderiaceae	Burkholderia	Burkholderia mallei	7029727	5467	J. Craig Venter Institute	Permanent Draft	1	1	1	0	0	1	0	1	0	0	0	1
638341037	Gp0001085	Burkholderia pseudomallei 1710a	Burkholderia	1101	111001010001	Nitrate, Nitrite and Nitrous Oxide Reduction Only	Bacteria	Permanent Draft	Environmental	Terrestrial	Soil	Unclassified	Unclassified	Bacteria	Proteobacteria	Burkholderiales	Burkholderiaceae	Burkholderia	Burkholderia mallei	7286472	5520	J. Craig Venter Institute	Permanent Draft	1	1	1	0	0	1	0	1	0	0	0	1
638341038	Gp0001089	Burkholderia pseudomallei 406e	Burkholderia	1101	111001010001	Nitrate, Nitrite and Nitrous Oxide Reduction Only	Bacteria	Permanent Draft	Host-associated	Mammals: Human	Integumentary system	Skin	Unclassified	Bacteria	Proteobacteria	Burkholderiales	Burkholderiaceae	Burkholderia	Burkholderia mallei	7322716	5672	J. Craig Venter Institute	Permanent Draft	1	1	1	0	0	1	0	1	0	0	0	1
638341040	Gp0001090	Burkholderia pseudomallei Pasteur	Burkholderia	1101	111001010001	Nitrate, Nitrite and Nitrous Oxide Reduction Only	Bacteria	Permanent Draft	Host-associated	Mammals: Human	Unclassified	Unclassified	Unclassified	Bacteria	Proteobacteria	Burkholderiales	Burkholderiaceae	Burkholderia	Burkholderia mallei	7347086	5652	J. Craig Venter Institute	Permanent Draft	1	1	1	0	0	1	0	1	0	0	0	1
638341041	Gp0001086	Burkholderia pseudomallei S13	Burkholderia	1101	111001010001	Nitrate, Nitrite and Nitrous Oxide Reduction Only	Bacteria	Permanent Draft	Host-associated	Mammals: Human	Unclassified	Unclassified	Unclassified	Bacteria	Proteobacteria	Burkholderiales	Burkholderiaceae	Burkholderia	Burkholderia mallei	7388856	5763	J. Craig Venter Institute	Permanent Draft	1	1	1	0	0	1	0	1	0	0	0	1
638341044	Gp0001092	Campylobacter coli RM2228	Campylobacter	1000	000110000000	Nitrate Reduction Only	Bacteria	Permanent Draft	Host-associated	Birds	Unclassified	Unclassified	Unclassified	Bacteria	Campylobacterota	Campylobacterales	Campylobacteraceae	Campylobacter_D	Campylobacter_D coli	1860666	2019	J. Craig Venter Institute	Permanent Draft	0	0	0	1	1	0	0	0	0	0	0	0
638341049	Gp0001096	Campylobacter jejuni jejuni 260.94	Campylobacter	1000	000110000000	Nitrate Reduction Only	Bacteria	Permanent Draft	Host-associated	Mammals: Human	Unclassified	Unclassified	Unclassified	Bacteria	Campylobacterota	Campylobacterales	Campylobacteraceae	Campylobacter_D	Campylobacter_D jejuni	1657846	1771	J. Craig Venter Institute	Permanent Draft	0	0	0	1	1	0	0	0	0	0	0	0
638341051	Gp0001099	Campylobacter jejuni jejuni 84-25	Campylobacter	1000	000110000000	Nitrate Reduction Only	Bacteria	Permanent Draft	Host-associated	Mammals: Human	Nervous system	Subarachnoid space	Cerebrospinal fluid	Bacteria	Campylobacterota	Campylobacterales	Campylobacteraceae	Campylobacter_D	Campylobacter_D jejuni	1671624	1797	J. Craig Venter Institute	Permanent Draft	0	0	0	1	1	0	0	0	0	0	0	0
638341052	Gp0001098	Campylobacter jejuni jejuni CF93-6	Campylobacter	1000	000110000000	Nitrate Reduction Only	Bacteria	Permanent Draft	Host-associated	Mammals: Human	Unclassified	Unclassified	Unclassified	Bacteria	Campylobacterota	Campylobacterales	Campylobacteraceae	Campylobacter_D	Campylobacter_D jejuni	1676304	1806	J. Craig Venter Institute	Permanent Draft	0	0	0	1	1	0	0	0	0	0	0	0
638341053	Gp0001097	Campylobacter jejuni jejuni HB93-13	Campylobacter	1000	000110000000	Nitrate Reduction Only	Bacteria	Permanent Draft	Host-associated	Mammals: Human	Digestive system	Large intestine	Fecal	Bacteria	Campylobacterota	Campylobacterales	Campylobacteraceae	Campylobacter_D	Campylobacter_D jejuni	1694788	1769	J. Craig Venter Institute	Permanent Draft	0	0	0	1	1	0	0	0	0	0	0	0
638341055	Gp0001101	Campylobacter upsaliensis RM3195	Campylobacter	1000	000110000000	Nitrate Reduction Only	Bacteria	Permanent Draft	Host-associated	Mammals: Human	Digestive system	Large intestine	Fecal	Bacteria	Campylobacterota	Campylobacterales	Campylobacteraceae	Campylobacter_D	Campylobacter_D upsaliensis	1773834	1984	J. Craig Venter Institute	Permanent Draft	0	0	0	1	1	0	0	0	0	0	0	0
638341078	Gp0001379	Desulfuromonas acetoxidans DSM 684	Desulfuromonas	0000	000000000100	Incomplete Enzymes for Denitrification Steps	Bacteria	Permanent Draft	Environmental	Aquatic	Marine	Oceanic	Sediment	Bacteria	Desulfobacterota	Desulfuromonadales	Desulfuromonadaceae	Desulfuromonas	Desulfuromonas acetoxidans	3828328	3289	DOE Joint Genome Institute (JGI)	Permanent Draft	0	0	0	0	0	0	0	0	0	1	0	0
638341082	Gp0001415	Escherichia coli 101-1	Escherichia	1010	111110000110	Nitrate and Nitric Oxide Reduction Only	Bacteria	Permanent Draft	Host-associated	Mammals: Human	Unclassified	Unclassified	Unclassified	Bacteria	Proteobacteria	Enterobacterales	Enterobacteriaceae	Escherichia	Escherichia coli	4880382	4326	J. Craig Venter Institute	Permanent Draft	1	1	1	1	1	0	0	0	0	1	1	0
638341084	Gp0001413	Escherichia coli O111:NM B171 (EPEC2)	Escherichia	1010	111110000110	Nitrate and Nitric Oxide Reduction Only	Bacteria	Finished	Host-associated	Mammals: Human	Unclassified	Unclassified	Unclassified	Bacteria	Proteobacteria	Enterobacterales	Enterobacteriaceae	Escherichia	Escherichia coli	5299753	4796	J. Craig Venter Institute	Finished	1	1	1	1	1	0	0	0	0	1	1	0
638341085	Gp0001411	Escherichia coli O148:H28 B7A (CS6:LT+:ST+)(ETEC)	Escherichia	1010	111110000110	Nitrate and Nitric Oxide Reduction Only	Bacteria	Permanent Draft	Host-associated	Mammals: Human	Unclassified	Unclassified	Unclassified	Bacteria	Proteobacteria	Enterobacterales	Enterobacteriaceae	Escherichia	Escherichia coli	5202558	4720	J. Craig Venter Institute	Permanent Draft	1	1	1	1	1	0	0	0	0	1	1	0
638341086	Gp0001412	Escherichia coli O111:H9 E110019 (EPEC) GCA_000167875	Escherichia	1010	111110000110	Nitrate and Nitric Oxide Reduction Only	Bacteria	Finished	Host-associated	Mammals: Human	Unclassified	Unclassified	Unclassified	Bacteria	Proteobacteria	Enterobacterales	Enterobacteriaceae	Escherichia	Escherichia coli	5384084	4838	J. Craig Venter Institute	Finished	1	1	1	1	1	0	0	0	0	1	1	0
638341087	Gp0001409	Escherichia coli E22 (EPEC)	Escherichia	1010	111110000110	Nitrate and Nitric Oxide Reduction Only	Bacteria	Permanent Draft	Host-associated	Mammals: Human	Unclassified	Unclassified	Unclassified	Bacteria	Proteobacteria	Enterobacterales	Enterobacteriaceae	Escherichia	Escherichia coli	5516160	4887	J. Craig Venter Institute	Permanent Draft	1	1	1	1	1	0	0	0	0	1	1	0
638341089	Gp0001410	Escherichia coli O139:H28 F11 (ETEC)	Escherichia	1010	111110000110	Nitrate and Nitric Oxide Reduction Only	Bacteria	Permanent Draft	Host-associated	Mammals: Human	Unclassified	Unclassified	Unclassified	Bacteria	Proteobacteria	Enterobacterales	Enterobacteriaceae	Escherichia	Escherichia coli	5206906	4563	J. Craig Venter Institute	Permanent Draft	1	1	1	1	1	0	0	0	0	1	1	0
638341097	Gp0001476	Fusobacterium nucleatum vincentii ATCC 49256	Fusobacterium	0000	000000000100	Incomplete Enzymes for Denitrification Steps	Bacteria	Permanent Draft	Host-associated	Mammals: Human	Digestive system	Oral cavity	Unclassified	Bacteria	Fusobacteriota	Fusobacteriales	Fusobacteriaceae	Fusobacterium	Fusobacterium vincentii	2118259	2304	Integrated Genomics	Permanent Draft	0	0	0	0	0	0	0	0	0	1	0	0
638341107	Gp0001526	Janibacter sp. HTCC2649	Janibacter	1000	111000000000	Nitrate Reduction Only	Bacteria	Permanent Draft	Environmental	Aquatic	Marine	Unclassified	Unclassified	Bacteria	Actinobacteriota	Actinomycetales	Dermatophilaceae	Knoellia	Knoellia sp000152705	4228723	4156	J. Craig Venter Institute	Permanent Draft	1	1	1	0	0	0	0	0	0	0	0	0
638341130	Gp0001612	Mycobacterium tuberculosis C	Mycobacterium	1000	111000000000	Nitrate Reduction Only	Bacteria	Permanent Draft	Host-associated	Mammals: Human	Unclassified	Unclassified	Unclassified	Bacteria	Actinobacteriota	Mycobacteriales	Mycobacteriaceae	Mycobacterium	Mycobacterium tuberculosis	4276200	4087	Broad Institute	Permanent Draft	1	1	1	0	0	0	0	0	0	0	0	0
638341134	Gp0001684	Nitrobacter sp. Nb-311A	Nitrobacter	1100	111001000000	Nitrate and Nitrite Reduction Only	Bacteria	Permanent Draft	Environmental	Aquatic	Marine	Unclassified	Unclassified	Bacteria	Proteobacteria	Rhizobiales	Xanthobacteraceae	Nitrobacter	Nitrobacter sp000152905	4104352	4312	J. Craig Venter Institute	Permanent Draft	1	1	1	0	0	1	0	0	0	0	0	0
638341135	Gp0001685	Nitrococcus mobilis Nb-231	Nitrococcus	1000	111000000000	Nitrate Reduction Only	Bacteria	Permanent Draft	Environmental	Aquatic	Marine	Unclassified	Unclassified	Bacteria	Proteobacteria	Nitrococcales	Nitrococcaceae	Nitrococcus	Nitrococcus mobilis	3617638	3552	J. Craig Venter Institute	Permanent Draft	1	1	1	0	0	0	0	0	0	0	0	0
638341151	Gp0001777	Photobacterium sp. SKA34	Photobacterium	1000	000110000000	Nitrate Reduction Only	Bacteria	Permanent Draft	Environmental	Aquatic	Marine	Unclassified	Unclassified	Bacteria	Proteobacteria	Enterobacterales	Vibrionaceae	Photobacterium	Photobacterium sp000153325	4946988	4734	J. Craig Venter Institute	Permanent Draft	0	0	0	1	1	0	0	0	0	0	0	0
638341158	Gp0001797	Pseudomonas aeruginosa 2192	Pseudomonas	1110	101110111000	Nitrate, Nitrite and Nitric Oxide Reduction Only	Bacteria	Permanent Draft	Host-associated	Mammals: Human	Unclassified	Unclassified	Unclassified	Bacteria	Proteobacteria	Pseudomonadales	Pseudomonadaceae	Pseudomonas	Pseudomonas aeruginosa	6826253	6203	Broad Institute	Permanent Draft	1	0	1	1	1	0	1	1	1	0	0	0
638341159	Gp0001798	Pseudomonas aeruginosa C3719	Pseudomonas	1111	001110111001	Complete Denitrification	Bacteria	Permanent Draft	Host-associated	Mammals: Human	Unclassified	Unclassified	Unclassified	Bacteria	Proteobacteria	Pseudomonadales	Pseudomonadaceae	Pseudomonas	Pseudomonas aeruginosa	6146998	5696	Broad Institute	Permanent Draft	0	0	1	1	1	0	1	1	1	0	0	1
638341161	Gp0001796	Pseudomonas aeruginosa PACS2	Pseudomonas	1111	111110111001	Complete Denitrification	Bacteria	Finished	Host-associated	Mammals: Human	Unclassified	Unclassified	Unclassified	Bacteria	Proteobacteria	Pseudomonadales	Pseudomonadaceae	Pseudomonas	Pseudomonas aeruginosa	6492423	5753	University of Washington	Finished	1	1	1	1	1	0	1	1	1	0	0	1
638341168	Gp0001804	Ralstonia solanacearum UW551	Ralstonia	0000	101000010000	Incomplete Enzymes for Denitrification Steps	Bacteria	Permanent Draft	Host-associated	Plants	Unclassified	Unclassified	Unclassified	Bacteria	Proteobacteria	Burkholderiales	Burkholderiaceae	Ralstonia	Ralstonia solanacearum	5895318	4418	University of Florida, Gainesville	Permanent Draft	1	0	1	0	0	0	0	1	0	0	0	0
638341169	Gp0001807	Reinekea blandensis MED297	Reinekea	1001	000110000001	Nitrate and Nitrous Oxide Reduction Only	Bacteria	Permanent Draft	Environmental	Aquatic	Marine	Unclassified	Unclassified	Bacteria	Proteobacteria	Pseudomonadales	Natronospirillaceae	Reinekea	Reinekea blandensis	4506331	4301	J. Craig Venter Institute	Permanent Draft	0	0	0	1	1	0	0	0	0	0	0	1
638341182	Gp0001834	Roseobacter sp. MED193	Roseobacter	1000	111000000000	Nitrate Reduction Only	Bacteria	Permanent Draft	Environmental	Aquatic	Marine	Unclassified	Unclassified	Bacteria	Proteobacteria	Rhodobacterales	Rhodobacteraceae	Pseudophaeobacter	Pseudophaeobacter sp000152965	4652716	4605	J. Craig Venter Institute	Permanent Draft	1	1	1	0	0	0	0	0	0	0	0	0
638341184	Gp0001837	Roseovarius sp. 217	Roseovarius	0111	000001011001	Nitrite, Nitric Oxide and Nitrous Oxide Reduction Only	Bacteria	Permanent Draft	Environmental	Aquatic	Marine	Neritic zone/Coastal water	Unclassified	Bacteria	Proteobacteria	Rhodobacterales	Rhodobacteraceae	Roseovarius	Roseovarius sp000152845	4762632	4823	J. Craig Venter Institute	Permanent Draft	0	0	0	0	0	1	0	1	1	0	0	1
638341196	Gp0002013	Shigella dysenteriae sv. 4 1012	Shigella	1010	111000000110	Nitrate and Nitric Oxide Reduction Only	Bacteria	Permanent Draft	Host-associated	Mammals: Human	Unclassified	Unclassified	Unclassified	Bacteria	Proteobacteria	Enterobacterales	Enterobacteriaceae	Escherichia	Escherichia coli	3013140	2834	J. Craig Venter Institute	Permanent Draft	1	1	1	0	0	0	0	0	0	1	1	0
638341222	Gp0002151	Vibrio alginolyticus 12G01	Vibrio	1010	000110000110	Nitrate and Nitric Oxide Reduction Only	Bacteria	Permanent Draft	Environmental	Aquatic	Marine	Unclassified	Unclassified	Bacteria	Proteobacteria	Enterobacterales	Vibrionaceae	Vibrio	Vibrio alginolyticus	5160431	4824	J. Craig Venter Institute	Permanent Draft	0	0	0	1	1	0	0	0	0	1	1	0
638341223	Gp0002152	Photobacterium angustum S14	Photobacterium	1000	000110000000	Nitrate Reduction Only	Bacteria	Permanent Draft	Environmental	Aquatic	Marine	Unclassified	Unclassified	Bacteria	Proteobacteria	Enterobacterales	Vibrionaceae	Photobacterium	Photobacterium angustum	5101447	4751	J. Craig Venter Institute	Permanent Draft	0	0	0	1	1	0	0	0	0	0	0	0
638341230	Gp0002195	Vibrio sp. MED222	Vibrio	1000	000110000100	Nitrate Reduction Only	Bacteria	Permanent Draft	Environmental	Aquatic	Marine	Unclassified	Unclassified	Bacteria	Proteobacteria	Enterobacterales	Vibrionaceae	Vibrio	Vibrio tasmaniensis_A	4891901	4733	J. Craig Venter Institute	Permanent Draft	0	0	0	1	1	0	0	0	0	1	0	0
638341231	Gp0002193	Vibrio splendidus 12B01	Vibrio	1000	000110000100	Nitrate Reduction Only	Bacteria	Permanent Draft	Environmental	Aquatic	Marine	Unclassified	Unclassified	Bacteria	Proteobacteria	Enterobacterales	Vibrionaceae	Vibrio	Vibrio splendidus	5596386	5346	J. Craig Venter Institute	Permanent Draft	0	0	0	1	1	0	0	0	0	1	0	0
638341238	Gp0002215	Yersinia bercovieri ATCC 43970	Yersinia	1000	000110000000	Nitrate Reduction Only	Bacteria	Permanent Draft	Host-associated	Mammals: Human	Digestive system	Large intestine	Fecal	Bacteria	Proteobacteria	Enterobacterales	Enterobacteriaceae	Yersinia	Yersinia bercovieri	4301412	3634	Naval Medical Research Center	Permanent Draft	0	0	0	1	1	0	0	0	0	0	0	0
638341239	Gp0002216	Yersinia frederiksenii ATCC 33641	Yersinia	1000	000110000000	Nitrate Reduction Only	Bacteria	Permanent Draft	Engineered	Wastewater	Unclassified	Unclassified	Unclassified	Bacteria	Proteobacteria	Enterobacterales	Enterobacteriaceae	Yersinia	Yersinia frederiksenii	4845578	4217	Naval Medical Research Center	Permanent Draft	0	0	0	1	1	0	0	0	0	0	0	0
638341240	Gp0002217	Yersinia intermedia ATCC 29909	Yersinia	1010	111110000110	Nitrate and Nitric Oxide Reduction Only	Bacteria	Permanent Draft	Host-associated	Mammals: Human	Urinary system	Urine	Unclassified	Bacteria	Proteobacteria	Enterobacterales	Enterobacteriaceae	Yersinia	Yersinia intermedia	4677210	3938	Naval Medical Research Center	Permanent Draft	1	1	1	1	1	0	0	0	0	1	1	0
638341241	Gp0002218	Yersinia mollaretii ATCC 43969	Yersinia	1010	000110000110	Nitrate and Nitric Oxide Reduction Only	Bacteria	Permanent Draft	Environmental	Terrestrial	Soil	Unclassified	Unclassified	Bacteria	Proteobacteria	Enterobacterales	Enterobacteriaceae	Yersinia	Yersinia mollaretii	4527725	3800	Naval Medical Research Center	Permanent Draft	0	0	0	1	1	0	0	0	0	1	1	0
638341245	Gp0001371	delta proteobacterium sp. MLMS-1	delta	0000	001000000000	Incomplete Enzymes for Denitrification Steps	Bacteria	Permanent Draft	Environmental	Aquatic	Non-marine Saline and Alkaline	Hypersaline	Unclassified	Bacteria	Desulfobacterota	Desulfobulbales	Desulfurivibrionaceae	Desulfurivibrio		6058912	5487	DOE Joint Genome Institute (JGI)	Permanent Draft	0	0	1	0	0	0	0	0	0	0	0	0
638341247	Gp0002130	Marine gamma proteobacterium sp. HTCC2207	Marine	0000	001000000000	Incomplete Enzymes for Denitrification Steps	Bacteria	Permanent Draft	Environmental	Aquatic	Marine	Neritic zone/Coastal water	Unclassified	Bacteria	Proteobacteria	Pseudomonadales	Porticoccaceae	HTCC2207	HTCC2207 sp000153445	2620870	2429	J. Craig Venter Institute	Permanent Draft	0	0	1	0	0	0	0	0	0	0	0	0
639279302	Gp0000707	Agrobacterium tumefaciens C58-UWash	Agrobacterium	1110	000111011000	Nitrate, Nitrite and Nitric Oxide Reduction Only	Bacteria	Finished	Host-associated	Plants	Unclassified	Unclassified	Unclassified	Bacteria	Proteobacteria	Rhizobiales	Rhizobiaceae	Agrobacterium	Agrobacterium fabrum	5674064	5491	Cereon Genomics	Finished	0	0	0	1	1	1	0	1	1	0	0	0
639279303	Gp0000539	Bacillus licheniformis DSM 13 Goettingen	Bacillus	1000	111000010000	Nitrate Reduction Only	Bacteria	Finished	Host-associated	Mammals: Human	Unclassified	Unclassified	Unclassified	Bacteria	Firmicutes	Bacillales	Bacillaceae	Bacillus	Bacillus licheniformis	4222645	4356	University of Gottingen	Finished	1	1	1	0	0	0	0	1	0	0	0	0
639279304	Gp0000548	Bacillus licheniformis DSM 13 Novozymes	Bacillus	1000	111000010000	Nitrate Reduction Only	Bacteria	Finished	Host-associated	Mammals: Human	Unclassified	Unclassified	Unclassified	Bacteria	Firmicutes	Bacillales	Bacillaceae	Bacillus	Bacillus licheniformis	4222334	4420	Association Nationale Recherche Technologie, AstraZeneca, National Institute for Agricultural Research (INRA)	Finished	1	1	1	0	0	0	0	1	0	0	0	0
639279306	Gp0000615	Corynebacterium glutamicum Kalinowski ATCC 13032	Corynebacterium	1100	111001000000	Nitrate and Nitrite Reduction Only	Bacteria	Finished	Engineered	Wastewater	Sewage	Unclassified	Unclassified	Bacteria	Actinobacteriota	Mycobacteriales	Mycobacteriaceae	Corynebacterium	Corynebacterium glutamicum	3282708	3154	Association Nationale Recherche Technologie, Bielefeld University	Finished	1	1	1	0	0	1	0	0	0	0	0	0
639279307	Gp0000740	Corynebacterium glutamicum Nakagawa ATCC 13032	Corynebacterium	1100	111001000000	Nitrate and Nitrite Reduction Only	Bacteria	Finished	Engineered	Wastewater	Sewage	Unclassified	Unclassified	Bacteria	Actinobacteriota	Mycobacteriales	Mycobacteriaceae	Corynebacterium	Corynebacterium glutamicum	3309401	3032	Association Nationale Recherche Technologie, Kitasato University	Finished	1	1	1	0	0	1	0	0	0	0	0	0
639279310	Gp0000291	Pseudomonas aeruginosa UCBPP-PA14	Pseudomonas	1111	111110111001	Complete Denitrification	Bacteria	Finished	Host-associated	Mammals: Human	Unclassified	Unclassified	Unclassified	Bacteria	Proteobacteria	Pseudomonadales	Pseudomonadaceae	Pseudomonas	Pseudomonas aeruginosa	6537648	5994	Korea Research Institute of Bioscience and Biotechnology	Finished	1	1	1	1	1	0	1	1	1	0	0	1
639279312	Gp0000293	Rhodopseudomonas palustris BisA53	Rhodopseudomonas	0111	000001011001	Nitrite, Nitric Oxide and Nitrous Oxide Reduction Only	Bacteria	Finished	Environmental	Aquatic	Freshwater	Sediment	Unclassified	Bacteria	Proteobacteria	Rhizobiales	Xanthobacteraceae	Rhodopseudomonas	Rhodopseudomonas palustris_B	5505494	4996	DOE Joint Genome Institute (JGI)	Finished	0	0	0	0	0	1	0	1	1	0	0	1
639633001	Gp0000258	Acidothermus cellulolyticus 11B	Acidothermus	1100	111001000000	Nitrate and Nitrite Reduction Only	Bacteria	Finished	Environmental	Aquatic	Thermal springs	Unclassified	Unclassified	Bacteria	Actinobacteriota	Acidothermales	Acidothermaceae	Acidothermus	Acidothermus cellulolyticus	2443540	2229	DOE Joint Genome Institute (JGI)	Finished	1	1	1	0	0	1	0	0	0	0	0	0
639633002	Gp0000231	Acidovorax avenae citrulli AAC00-1	Acidovorax	1000	111000000000	Nitrate Reduction Only	Bacteria	Finished	Host-associated	Plants	Unclassified	Unclassified	Unclassified	Bacteria	Proteobacteria	Burkholderiales	Burkholderiaceae	Acidovorax_A	Acidovorax_A citrulli	5352772	4788	DOE Joint Genome Institute (JGI)	Finished	1	1	1	0	0	0	0	0	0	0	0	0
639633003	Gp0000230	Acidovorax sp. JS42	Acidovorax	1111	111000111001	Complete Denitrification	Bacteria	Finished	Environmental	Terrestrial	Soil	Unclassified	Contaminated	Bacteria	Proteobacteria	Burkholderiales	Burkholderiaceae	Diaphorobacter	Diaphorobacter nitroreducens	4585154	4395	DOE Joint Genome Institute (JGI)	Finished	1	1	1	0	0	0	1	1	1	0	0	1
639633004	Gp0000262	Aeromonas hydrophila hydrophila ATCC 7966	Aeromonas	1010	000110000110	Nitrate and Nitric Oxide Reduction Only	Bacteria	Finished	Engineered	Food production	Dairy products	Unclassified	Unclassified	Bacteria	Proteobacteria	Enterobacterales	Aeromonadaceae	Aeromonas	Aeromonas hydrophila	4744448	4321	J. Craig Venter Institute	Finished	0	0	0	1	1	0	0	0	0	1	1	0
639633006	Gp0000274	Arthrobacter sp. FB24	Arthrobacter	1000	111000000000	Nitrate Reduction Only	Bacteria	Finished	Environmental	Terrestrial	Soil	Unclassified	Unclassified	Bacteria	Actinobacteriota	Actinomycetales	Micrococcaceae	Arthrobacter_I	Arthrobacter_I sp000196235	5070478	4622	DOE Joint Genome Institute (JGI)	Finished	1	1	1	0	0	0	0	0	0	0	0	0
639633007	Gp0000265	Azoarcus olearius BH72	Azoarcus	1011	000110011001	Nitrate, Nitric Oxide and Nitrous Oxide Reduction Only	Bacteria	Finished	Host-associated	Plants	Roots	Unclassified	Unclassified	Bacteria	Proteobacteria	Burkholderiales	Rhodocyclaceae	Azoarcus	Azoarcus olearius	4376040	4073	MWG-Biotech	Finished	0	0	0	1	1	0	0	1	1	0	0	1
639633008	Gp0000255	Bacillus thuringiensis Al Hakam	Bacillus	1000	111000000000	Nitrate Reduction Only	Bacteria	Finished	Engineered	Industrial production	Unclassified	Unclassified	Unclassified	Bacteria	Firmicutes	Bacillales	Bacillaceae_G	Bacillus_A	Bacillus_A anthracis	5313030	5050	DOE Joint Genome Institute (JGI), Los Alamos National Laboratory	Finished	1	1	1	0	0	0	0	0	0	0	0	0
639633015	Gp0000225	Burkholderia mallei SAVP1	Burkholderia	1100	111001010000	Nitrate and Nitrite Reduction Only	Bacteria	Finished	Host-associated	Mammals: Human	Unclassified	Unclassified	Unclassified	Bacteria	Proteobacteria	Burkholderiales	Burkholderiaceae	Burkholderia	Burkholderia mallei	5232401	5309	J. Craig Venter Institute	Finished	1	1	1	0	0	1	0	1	0	0	0	0
639633016	Gp0000252	Campylobacter fetus fetus 82-40	Campylobacter	1001	000110000001	Nitrate and Nitrous Oxide Reduction Only	Bacteria	Finished	Host-associated	Mammals: Human	Circulatory system	Blood	Unclassified	Bacteria	Campylobacterota	Campylobacterales	Campylobacteraceae	Campylobacter	Campylobacter fetus	1773615	1823	J. Craig Venter Institute	Finished	0	0	0	1	1	0	0	0	0	0	0	1
639633017	Gp0000222	Campylobacter jejuni jejuni sv. Penner 23/36 81-176	Campylobacter	1000	000110000000	Nitrate Reduction Only	Bacteria	Finished	Host-associated	Mammals: Human	Digestive system	Large intestine	Fecal	Bacteria	Campylobacterota	Campylobacterales	Campylobacteraceae	Campylobacter_D	Campylobacter_D jejuni	1699052	1816	J. Craig Venter Institute	Finished	0	0	0	1	1	0	0	0	0	0	0	0
639633019	Gp0000249	Candidatus Ruthia magnifica Cm	Candidatus	0000	001000000000	Incomplete Enzymes for Denitrification Steps	Bacteria	Finished	Environmental	Aquatic	Marine	Unclassified	Unclassified	Bacteria	Proteobacteria	PS1	Thioglobaceae	Ruthia	Ruthia magnifica	1160782	1118	DOE Joint Genome Institute (JGI)	Finished	0	0	1	0	0	0	0	0	0	0	0	0
639633020	Gp0000245	Chlorobium phaeobacteroides DSM 266	Chlorobium	0000	001000000000	Incomplete Enzymes for Denitrification Steps	Bacteria	Finished	Environmental	Aquatic	Freshwater	Lentic	Unclassified	Bacteria	Bacteroidota	Chlorobiales	Chlorobiaceae	Chlorobium	Chlorobium phaeobacteroides	3133902	2805	DOE Joint Genome Institute (JGI)	Finished	0	0	1	0	0	0	0	0	0	0	0	0
639633022	Gp0000234	Desulfovibrio vulgaris vulgaris DP4	Desulfovibrio	0000	001000000000	Incomplete Enzymes for Denitrification Steps	Bacteria	Finished	Environmental	Aquatic	Sediment	Unclassified	Unclassified	Bacteria	Desulfobacterota_I	Desulfovibrionales	Desulfovibrionaceae	Nitratidesulfovibrio	Nitratidesulfovibrio vulgaris	3661391	3199	DOE Joint Genome Institute (JGI)	Finished	0	0	1	0	0	0	0	0	0	0	0	0
639633025	Gp0000261	Gramella forsetii KT0803	Gramella	0001	000000000001	Nitrous Oxide Reduction Only	Bacteria	Finished	Environmental	Aquatic	Marine	Unclassified	Unclassified	Bacteria	Bacteroidota	Flavobacteriales	Flavobacteriaceae	Gramella	Gramella forsetii	3798465	3642	Max Planck Institute	Finished	0	0	0	0	0	0	0	0	0	0	0	1
639633026	Gp0000221	Halorhodospira halophila SL1	Halorhodospira	0000	001000000000	Incomplete Enzymes for Denitrification Steps	Bacteria	Finished	Environmental	Aquatic	Non-marine Saline and Alkaline	Hypersaline	Sediment	Bacteria	Proteobacteria	Nitrococcales	Halorhodospiraceae	Halorhodospira	Halorhodospira halophila	2678452	2470	DOE Joint Genome Institute (JGI)	Finished	0	0	1	0	0	0	0	0	0	0	0	0
639633032	Gp0000289	Leptospira borgpetersenii sv. Hardjo-bovis JB197	Leptospira	0100	000001000000	Nitrite Reduction Only	Bacteria	Finished	Engineered	Food production	Unclassified	Unclassified	Unclassified	Bacteria	Spirochaetota	Leptospirales	Leptospiraceae	Leptospira	Leptospira borgpetersenii	3876235	3193	Australian Genome Research Facility, Monash University, U.S. Department of Agriculture, Agricultural Research Service, National Animal Disease Center, Victorian Bioinformatics Consortium	Finished	0	0	0	0	0	1	0	0	0	0	0	0
639633033	Gp0000290	Leptospira borgpetersenii sv. Hardjo-bovis L550	Leptospira	0100	000001000000	Nitrite Reduction Only	Bacteria	Finished	Host-associated	Mammals: Human	Unclassified	Unclassified	Unclassified	Bacteria	Spirochaetota	Leptospirales	Leptospiraceae	Leptospira	Leptospira borgpetersenii	3931782	3227	Australian Genome Research Facility, Monash University, U.S. Department of Agriculture, Agricultural Research Service, National Animal Disease Center, Victorian Bioinformatics Consortium	Finished	0	0	0	0	0	1	0	0	0	0	0	0
639633036	Gp0000260	Magnetococcus marinus MC-1	Magnetococcus	1010	001110011000	Nitrate and Nitric Oxide Reduction Only	Bacteria	Finished	Environmental	Aquatic	Marine	Neritic zone/Coastal water	Unclassified	Bacteria	Proteobacteria	Magnetococcales	Magnetococcaceae	Magnetococcus	Magnetococcus marinus	4719581	3823	DOE Joint Genome Institute (JGI)	Finished	0	0	1	1	1	0	0	1	1	0	0	0
639633037	Gp0000209	Marinobacter aquaeolei VT8	Marinobacter	1111	111000111001	Complete Denitrification	Bacteria	Finished	Environmental	Terrestrial	Oil reservoir	Unclassified	Unclassified	Bacteria	Proteobacteria	Pseudomonadales	Oleiphilaceae	Marinobacter	Marinobacter hydrocarbonoclasticus	4779762	4342	DOE Joint Genome Institute (JGI)	Finished	1	1	1	0	0	0	1	1	1	0	0	1
639633039	Gp0000256	Mycobacterium avium 104	Mycobacterium	1000	111000010000	Nitrate Reduction Only	Bacteria	Finished	Host-associated	Mammals: Human	Unclassified	Unclassified	Unclassified	Bacteria	Actinobacteriota	Mycobacteriales	Mycobacteriaceae	Mycobacterium	Mycobacterium avium	5475491	5305	J. Craig Venter Institute	Finished	1	1	1	0	0	0	0	1	0	0	0	0
639633040	Gp0000224	Mycobacterium bovis BCG Pasteur 1173P2	Mycobacterium	1000	111000000000	Nitrate Reduction Only	Bacteria	Finished	Host-associated	Mammals: Human	Unclassified	Unclassified	Unclassified	Bacteria	Actinobacteriota	Mycobacteriales	Mycobacteriaceae	Mycobacterium	Mycobacterium tuberculosis	4374522	4048	Animal Health and Veterinary Laboratories Agency (AHVLA), Institut Pasteur	Finished	1	1	1	0	0	0	0	0	0	0	0	0
639633041	Gp0000257	Mycolicibacterium smegmatis MC2 155	Mycolicibacterium	1000	111000000000	Nitrate Reduction Only	Bacteria	Finished	Engineered	Lab synthesis	Unclassified	Unclassified	Unclassified	Bacteria	Actinobacteriota	Mycobacteriales	Mycobacteriaceae	Mycobacterium	Mycobacterium smegmatis	6988209	6941	J. Craig Venter Institute	Finished	1	1	1	0	0	0	0	0	0	0	0	0
639633042	Gp0000240	Mycobacterium sp. KMS	Mycobacterium	1000	111000010000	Nitrate Reduction Only	Bacteria	Finished	Environmental	Terrestrial	Soil	Unclassified	Contaminated	Bacteria	Actinobacteriota	Mycobacteriales	Mycobacteriaceae	Mycobacterium	Mycobacterium monacense	6256079	6089	DOE Joint Genome Institute (JGI)	Finished	1	1	1	0	0	0	0	1	0	0	0	0
639633044	Gp0000237	Mycolicibacterium vanbaalenii PYR-1	Mycolicibacterium	1100	111001000000	Nitrate and Nitrite Reduction Only	Bacteria	Finished	Environmental	Terrestrial	Unclassified	Unclassified	Unclassified	Bacteria	Actinobacteriota	Mycobacteriales	Mycobacteriaceae	Mycobacterium	Mycobacterium austroafricanum	6491865	6047	DOE Joint Genome Institute (JGI)	Finished	1	1	1	0	0	1	0	0	0	0	0	0
639633045	Gp0000226	Neisseria meningitidis sv. C FAM18	Neisseria	0100	000001010000	Nitrite Reduction Only	Bacteria	Finished	Host-associated	Mammals: Human	Unclassified	Unclassified	Unclassified	Bacteria	Proteobacteria	Burkholderiales	Neisseriaceae	Neisseria	Neisseria meningitidis	2194961	2051	Max Planck Institute, Wellcome Trust Sanger Institute	Finished	0	0	0	0	0	1	0	1	0	0	0	0
639633046	Gp0000242	Nocardioides sp. JS614	Nocardioides	1100	111001000000	Nitrate and Nitrite Reduction Only	Bacteria	Finished	Environmental	Terrestrial	Soil	Unclassified	Unclassified	Bacteria	Actinobacteriota	Propionibacteriales	Nocardioidaceae	Nocardioides	Nocardioides sp000015265	5293685	4975	DOE Joint Genome Institute (JGI)	Finished	1	1	1	0	0	1	0	0	0	0	0	0
639633048	Gp0000244	Paracoccus denitrificans PD1222	Paracoccus	1111	111110111001	Complete Denitrification	Bacteria	Finished						Bacteria	Proteobacteria	Rhodobacterales	Rhodobacteraceae	Paracoccus	Paracoccus denitrificans	5236194	5158	DOE Joint Genome Institute (JGI)	Finished	1	1	1	1	1	0	1	1	1	0	0	1
639633050	Gp0000251	Pelobacter propionicus DSM 2379	Pelobacter	0000	001000000100	Incomplete Enzymes for Denitrification Steps	Bacteria	Finished	Environmental	Aquatic	Freshwater	Lotic	Unclassified	Bacteria	Desulfobacterota	Geobacterales	Pseudopelobacteraceae	Pseudopelobacter	Pseudopelobacter propionicus	4241119	3948	DOE Joint Genome Institute (JGI)	Finished	0	0	1	0	0	0	0	0	0	1	0	0
639633051	Gp0000229	Polaromonas naphthalenivorans CJ2	Polaromonas	1100	111001010000	Nitrate and Nitrite Reduction Only	Bacteria	Finished	Environmental	Terrestrial	Soil	Unclassified	Contaminated	Bacteria	Proteobacteria	Burkholderiales	Burkholderiaceae	Polaromonas	Polaromonas naphthalenivorans	5366143	5000	DOE Joint Genome Institute (JGI)	Finished	1	1	1	0	0	1	0	1	0	0	0	0
639633052	Gp0000238	Psychromonas ingrahamii 37	Psychromonas	1001	000110000001	Nitrate and Nitrous Oxide Reduction Only	Bacteria	Finished	Environmental	Aquatic	Marine	Unclassified	Unclassified	Bacteria	Proteobacteria	Enterobacterales	Psychromonadaceae	Psychromonas	Psychromonas ingrahamii	4559598	3877	DOE Joint Genome Institute (JGI)	Finished	0	0	0	1	1	0	0	0	0	0	0	1
639633053	Gp0000241	Pyrobaculum islandicum DSM 4184	Pyrobaculum	0000	001000000000	Incomplete Enzymes for Denitrification Steps	Archaea	Finished	Engineered	Wastewater	Industrial wastewater	Unclassified	Unclassified	Archaea	Thermoproteota	Thermoproteales	Thermoproteaceae	Pyrobaculum	Pyrobaculum islandicum	1826402	2063	DOE Joint Genome Institute (JGI)	Finished	0	0	1	0	0	0	0	0	0	0	0	0
639633056	Gp0000272	Roseobacter denitrificans OCh 114	Roseobacter	1111	111000111001	Complete Denitrification	Bacteria	Finished	Host-associated	Plants	Unclassified	Unclassified	Unclassified	Bacteria	Proteobacteria	Rhodobacterales	Rhodobacteraceae	Roseobacter	Roseobacter denitrificans	4331234	4201	Arizona State University, TGen	Finished	1	1	1	0	0	0	1	1	1	0	0	1
639633058	Gp0000259	Shewanella sp. ANA-3	Shewanella	1000	000110010000	Nitrate Reduction Only	Bacteria	Finished	Environmental	Aquatic	Non-marine Saline and Alkaline	Unclassified	Unclassified	Bacteria	Proteobacteria	Enterobacterales	Shewanellaceae	Shewanella	Shewanella sp000203935	5251146	4537	DOE Joint Genome Institute (JGI)	Finished	0	0	0	1	1	0	0	1	0	0	0	0
639633059	Gp0000232	Shewanella sp. W3-18-1	Shewanella	1000	000110010000	Nitrate Reduction Only	Bacteria	Finished	Environmental	Aquatic	Marine	Oceanic	Sediment	Bacteria	Proteobacteria	Enterobacterales	Shewanellaceae	Shewanella	Shewanella putrefaciens	4708380	4237	DOE Joint Genome Institute (JGI)	Finished	0	0	0	1	1	0	0	1	0	0	0	0
639633060	Gp0000276	Candidatus Solibacter usitatus Ellin6076	Candidatus	0000	000000010000	Incomplete Enzymes for Denitrification Steps	Bacteria	Finished	Environmental	Terrestrial	Soil	Pasture	Agricultural land	Bacteria	Acidobacteriota	Bryobacterales	Bryobacteraceae	Solibacter	Solibacter usitatus_A	9965640	8003	DOE Joint Genome Institute (JGI)	Finished	0	0	0	0	0	0	0	1	0	0	0	0
639633063	Gp0000267	Syntrophobacter fumaroxidans MPOB	Syntrophobacter	0000	001000010000	Incomplete Enzymes for Denitrification Steps	Bacteria	Finished	Engineered	Food production	Unclassified	Unclassified	Unclassified	Bacteria	Desulfobacterota	Syntrophobacterales	Syntrophobacteraceae	Syntrophobacter	Syntrophobacter fumaroxidans	4990251	4179	DOE Joint Genome Institute (JGI)	Finished	0	0	1	0	0	0	0	1	0	0	0	0
639857019	Gp0006178	Roseibium aggregatum IAM 12614	Roseibium	1111	000110111001	Complete Denitrification	Bacteria	Permanent Draft	Environmental	Aquatic	Marine	Unclassified	Unclassified	Bacteria	Proteobacteria	Rhizobiales	Stappiaceae	Roseibium	Roseibium aggregatum	6561391	6390	J. Craig Venter Institute	Permanent Draft	0	0	0	1	1	0	1	1	1	0	0	1
640069302	Gp0000199	Actinobacillus pleuropneumoniae sv. 5b L20	Actinobacillus	1100	000111000000	Nitrate and Nitrite Reduction Only	Bacteria	Finished						Bacteria	Proteobacteria	Enterobacterales	Pasteurellaceae	Actinobacillus	Actinobacillus lignieresii	2274482	2121	University of Alberta	Finished	0	0	0	1	1	1	0	0	0	0	0	0
640069303	Gp0000208	Burkholderia mallei NCTC 10229	Burkholderia	1100	111001010000	Nitrate and Nitrite Reduction Only	Bacteria	Finished	Host-associated	Birds	Unclassified	Unclassified	Unclassified	Bacteria	Proteobacteria	Burkholderiales	Burkholderiaceae	Burkholderia	Burkholderia mallei	5742303	5635	J. Craig Venter Institute	Finished	1	1	1	0	0	1	0	1	0	0	0	0
640069304	Gp0000195	Burkholderia mallei NCTC 10247	Burkholderia	1100	111001010000	Nitrate and Nitrite Reduction Only	Bacteria	Finished	Host-associated	Mammals: Human	Unclassified	Unclassified	Unclassified	Bacteria	Proteobacteria	Burkholderiales	Burkholderiaceae	Burkholderia	Burkholderia mallei	5848380	5978	J. Craig Venter Institute	Finished	1	1	1	0	0	1	0	1	0	0	0	0
640069305	Gp0000193	Burkholderia pseudomallei 1106a	Burkholderia	1101	111001010001	Nitrate, Nitrite and Nitrous Oxide Reduction Only	Bacteria	Finished	Host-associated	Mammals: Human	Unclassified	Unclassified	Unclassified	Bacteria	Proteobacteria	Burkholderiales	Burkholderiaceae	Burkholderia	Burkholderia mallei	7089249	7278	J. Craig Venter Institute	Finished	1	1	1	0	0	1	0	1	0	0	0	1
640069306	Gp0000194	Burkholderia pseudomallei 668	Burkholderia	1101	111001010001	Nitrate, Nitrite and Nitrous Oxide Reduction Only	Bacteria	Finished	Host-associated	Mammals: Human	Unclassified	Unclassified	Unclassified	Bacteria	Proteobacteria	Burkholderiales	Burkholderiaceae	Burkholderia	Burkholderia mallei	7040403	7322	J. Craig Venter Institute	Finished	1	1	1	0	0	1	0	1	0	0	0	1
640069307	Gp0000181	Burkholderia vietnamiensis G4	Burkholderia	1000	111000000000	Nitrate Reduction Only	Bacteria	Finished	Engineered	Wastewater	Unclassified	Unclassified	Unclassified	Bacteria	Proteobacteria	Burkholderiales	Burkholderiaceae	Burkholderia	Burkholderia vietnamiensis	8391070	7880	DOE Joint Genome Institute (JGI)	Finished	1	1	1	0	0	0	0	0	0	0	0	0
640069309	Gp0000203	Acetivibrio thermocellus ATCC 27405	Acetivibrio	0000	000000000100	Incomplete Enzymes for Denitrification Steps	Bacteria	Finished						Bacteria	Firmicutes_A	Acetivibrionales	Acetivibrionaceae	Hungateiclostridium	Hungateiclostridium thermocellum	3843301	3335	DOE Joint Genome Institute (JGI)	Finished	0	0	0	0	0	0	0	0	0	1	0	0
640069310	Gp0000182	Desulfotomaculum reducens MI-1	Desulfotomaculum	0000	001000000100	Incomplete Enzymes for Denitrification Steps	Bacteria	Finished	Environmental	Aquatic	Sediment	Unclassified	Unclassified	Bacteria	Firmicutes_B	Desulfotomaculales	Desulfotomaculaceae	Desulfotomaculum	Desulfotomaculum reducens	3608104	3488	DOE Joint Genome Institute (JGI)	Finished	0	0	1	0	0	0	0	0	0	1	0	0
640069312	Gp0000180	Geobacillus thermodenitrificans NG80-2	Geobacillus	1101	111001010001	Nitrate, Nitrite and Nitrous Oxide Reduction Only	Bacteria	Finished	Environmental	Terrestrial	Oil reservoir	Unclassified	Unclassified	Bacteria	Firmicutes	Bacillales	Anoxybacillaceae	Geobacillus	Geobacillus thermodenitrificans	3608012	3642	Nankai University	Finished	1	1	1	0	0	1	0	1	0	0	0	1
640069313	Gp0000187	Herminiimonas arsenicoxydans ULPAs1	Herminiimonas	1100	111001010000	Nitrate and Nitrite Reduction Only	Bacteria	Finished	Environmental	Aquatic	Unclassified	Unclassified	Unclassified	Bacteria	Proteobacteria	Burkholderiales	Burkholderiaceae	Herminiimonas	Herminiimonas arsenicoxydans	3424307	3399	CEA Genoscope	Finished	1	1	1	0	0	1	0	1	0	0	0	0
640069316	Gp0000186	Methanococcus maripaludis C5	Methanococcus	0000	000000000100	Incomplete Enzymes for Denitrification Steps	Archaea	Finished	Environmental	Aquatic	Freshwater	Wetlands	Sediment	Archaea	Methanobacteriota_A	Methanococcales	Methanococcaceae	Methanococcus	Methanococcus maripaludis_D	1789046	1896	DOE Joint Genome Institute (JGI)	Finished	0	0	0	0	0	0	0	0	0	1	0	0
640069319	Gp0000212	Methylibium petroleiphilum PM1	Methylibium	1000	111000000000	Nitrate Reduction Only	Bacteria	Finished	Engineered	Built environment	Water treatment plant	Unclassified	Unclassified	Bacteria	Proteobacteria	Burkholderiales	Burkholderiaceae	Methylibium	Methylibium petroleiphilum	4643639	4601	DOE Joint Genome Institute (JGI)	Finished	1	1	1	0	0	0	0	0	0	0	0	0
640069320	Gp0000197	Mycobacterium sp. JLS	Mycobacterium	1000	111000010000	Nitrate Reduction Only	Bacteria	Finished	Environmental	Terrestrial	Soil	Unclassified	Contaminated	Bacteria	Actinobacteriota	Mycobacteriales	Mycobacteriaceae	Mycobacterium	Mycobacterium monacense	6048425	5855	DOE Joint Genome Institute (JGI)	Finished	1	1	1	0	0	0	0	1	0	0	0	0
640069326	Gp0000196	Pyrobaculum calidifontis JCM 11548	Pyrobaculum	1001	111000010001	Nitrate and Nitrous Oxide Reduction Only	Archaea	Finished	Environmental	Aquatic	Thermal springs	Unclassified	Unclassified	Archaea	Thermoproteota	Thermoproteales	Thermoproteaceae	Pyrobaculum	Pyrobaculum calidifontis	2009313	2213	DOE Joint Genome Institute (JGI)	Finished	1	1	1	0	0	0	0	1	0	0	0	1
640069328	Gp0000198	Cereibacter sphaeroides ATCC 17029	Cereibacter	0010	000000011000	Nitric Oxide Reduction Only	Bacteria	Finished						Bacteria	Proteobacteria	Rhodobacterales	Rhodobacteraceae	Cereibacter_A	Cereibacter_A sphaeroides	4489380	4268	DOE Joint Genome Institute (JGI)	Finished	0	0	0	0	0	0	0	1	1	0	0	0
640069329	Gp0000188	Saccharopolyspora erythraea NRRL 2338	Saccharopolyspora	1000	111000000000	Nitrate Reduction Only	Bacteria	Finished	Environmental	Terrestrial	Soil	Unclassified	Unclassified	Bacteria	Actinobacteriota	Mycobacteriales	Pseudonocardiaceae	Saccharopolyspora_D	Saccharopolyspora_D erythraea	8212805	7290	University of Cambridge	Finished	1	1	1	0	0	0	0	0	0	0	0	0
640069330	Gp0000200	Shewanella baltica OS155	Shewanella	1000	000110000000	Nitrate Reduction Only	Bacteria	Finished	Environmental	Aquatic	Marine	Unclassified	Unclassified	Bacteria	Proteobacteria	Enterobacterales	Shewanellaceae	Shewanella	Shewanella baltica	5342896	4741	DOE Joint Genome Institute (JGI)	Finished	0	0	0	1	1	0	0	0	0	0	0	0
640069335	Gp0000235	Yersinia enterocolitica enterocolitica sv. 0:08 8081	Yersinia	1000	000110000000	Nitrate Reduction Only	Bacteria	Finished	Host-associated	Mammals: Human	Unclassified	Unclassified	Unclassified	Bacteria	Proteobacteria	Enterobacterales	Enterobacteriaceae	Yersinia	Yersinia enterocolitica	4683620	4303	Institut Pasteur, Wellcome Trust Sanger Institute	Finished	0	0	0	1	1	0	0	0	0	0	0	0
640196212	Gp0002171	Vibrio cholerae 2740-80	Vibrio	1000	000110000000	Nitrate Reduction Only	Bacteria	Permanent Draft	Environmental	Aquatic	Marine	Neritic zone/Coastal water	Unclassified	Bacteria	Proteobacteria	Enterobacterales	Vibrionaceae	Vibrio	Vibrio cholerae	3945478	3859	J. Craig Venter Institute	Permanent Draft	0	0	0	1	1	0	0	0	0	0	0	0
640427101	Gp0000152	Acidiphilium cryptum JF-5	Acidiphilium	1000	111000000000	Nitrate Reduction Only	Bacteria	Finished	Environmental	Terrestrial	Geologic	Mine	Unclassified	Bacteria	Proteobacteria	Acetobacterales	Acetobacteraceae	Acidiphilium	Acidiphilium multivorum	3963080	3701	DOE Joint Genome Institute (JGI)	Finished	1	1	1	0	0	0	0	0	0	0	0	0
640427103	Gp0000147	Bradyrhizobium sp. BTAi1	Bradyrhizobium	1111	000111011001	Complete Denitrification	Bacteria	Finished	Host-associated	Plants	Unclassified	Unclassified	Unclassified	Bacteria	Proteobacteria	Rhizobiales	Xanthobacteraceae	Bradyrhizobium	Bradyrhizobium denitrificans	8493513	7819	DOE Joint Genome Institute (JGI)	Finished	0	0	0	1	1	1	0	1	1	0	0	1
640427104	Gp0000159	Bradyrhizobium sp. ORS278	Bradyrhizobium	1110	000111011000	Nitrate, Nitrite and Nitric Oxide Reduction Only	Bacteria	Finished	Host-associated	Plants	Unclassified	Unclassified	Unclassified	Bacteria	Proteobacteria	Rhizobiales	Xanthobacteraceae	Bradyrhizobium	Bradyrhizobium sp000026145	7456587	6825	CEA Genoscope	Finished	0	0	0	1	1	1	0	1	1	0	0	0
640427105	Gp0000138	Brucella ovis ATCC 25840	Brucella	1101	111001001001	Nitrate, Nitrite and Nitrous Oxide Reduction Only	Bacteria	Finished	Host-associated	Mammals	Unclassified	Unclassified	Unclassified	Bacteria	Proteobacteria	Rhizobiales_A	Rhizobiaceae_A	Brucella	Brucella melitensis	3275590	3193	J. Craig Venter Institute	Finished	1	1	1	0	0	1	0	0	1	0	0	1
640427107	Gp0000156	Candidatus Vesicomyosocius okutanii HA	Candidatus	1000	111000000000	Nitrate Reduction Only	Bacteria	Finished	Host-associated	Mollusca	Unclassified	Unclassified	Unclassified	Bacteria	Proteobacteria	PS1	Thioglobaceae	Vesicomyosocius	Vesicomyosocius okutanii	1022154	981	Japan Agency for Marine-Earth Science and Technology	Finished	1	1	1	0	0	0	0	0	0	0	0	0
640427109	Gp0000140	Clostridium botulinum type A - Hall	Clostridium	0000	000000000100	Incomplete Enzymes for Denitrification Steps	Bacteria	Finished	Engineered	Food production	Unclassified	Unclassified	Unclassified	Bacteria	Firmicutes_A	Clostridiales	Clostridiaceae	Clostridium_F	Clostridium_F botulinum	3903260	3825	Wellcome Trust Sanger Institute	Finished	0	0	0	0	0	0	0	0	0	1	0	0
640427110	Gp0000177	Corynebacterium glutamicum R	Corynebacterium	1100	111001000000	Nitrate and Nitrite Reduction Only	Bacteria	Finished	Environmental	Terrestrial	Soil	Unclassified	Grasslands	Bacteria	Actinobacteriota	Mycobacteriales	Mycobacteriaceae	Corynebacterium	Corynebacterium glutamicum	3363299	3174	Association Nationale Recherche Technologie	Finished	1	1	1	0	0	1	0	0	0	0	0	0
640427113	Gp0000170	Enterobacter sp. 638	Enterobacter	1010	111000000110	Nitrate and Nitric Oxide Reduction Only	Bacteria	Finished	Host-associated	Plants	Unclassified	Unclassified	Unclassified	Bacteria	Proteobacteria	Enterobacterales	Enterobacteriaceae	Lelliottia	Lelliottia sp000016325	4676461	4444	DOE Joint Genome Institute (JGI)	Finished	1	1	1	0	0	0	0	0	0	1	1	0
640427116	Gp0000129	Haemophilus influenzae NTHi PittEE	Haemophilus	1000	000110000000	Nitrate Reduction Only	Bacteria	Finished	Host-associated	Mammals: Human	Auditory/Hearing system	Middle ear	Effusion	Bacteria	Proteobacteria	Enterobacterales	Pasteurellaceae	Haemophilus	Haemophilus influenzae	1813033	1757	Allegheny-Singer Research Institute	Finished	0	0	0	1	1	0	0	0	0	0	0	0
640427117	Gp0000128	Haemophilus influenzae NTHi PittGG	Haemophilus	0000	000010000000	Incomplete Enzymes for Denitrification Steps	Bacteria	Finished	Host-associated	Mammals: Human	Auditory/Hearing system	Outer ear	Ear discharge	Bacteria	Proteobacteria	Enterobacterales	Pasteurellaceae	Haemophilus	Haemophilus influenzae	1887192	1798	Allegheny-Singer Research Institute	Finished	0	0	0	0	1	0	0	0	0	0	0	0
640427119	Gp0000141	Legionella pneumophila Corby	Legionella	0000	000000010000	Incomplete Enzymes for Denitrification Steps	Bacteria	Finished	Host-associated	Mammals: Human	Unclassified	Unclassified	Unclassified	Bacteria	Proteobacteria	Legionellales	Legionellaceae	Legionella	Legionella pneumophila	3576470	3266	Leibniz Institute	Finished	0	0	0	0	0	0	0	1	0	0	0	0
640427122	Gp0000178	Mycolicibacterium gilvum PYR-GCK	Mycolicibacterium	1100	111001000000	Nitrate and Nitrite Reduction Only	Bacteria	Finished	Environmental	Aquatic	Freshwater	Lotic	Unclassified	Bacteria	Actinobacteriota	Mycobacteriales	Mycobacteriaceae	Mycobacterium	Mycobacterium gilvum	5982829	5683	DOE Joint Genome Institute (JGI)	Finished	1	1	1	0	0	1	0	0	0	0	0	0
640427123	Gp0000130	Mycobacterium tuberculosis F11 (ExPEC)	Mycobacterium	1000	111000000000	Nitrate Reduction Only	Bacteria	Finished	Host-associated	Mammals: Human	Unclassified	Unclassified	Unclassified	Bacteria	Actinobacteriota	Mycobacteriales	Mycobacteriaceae	Mycobacterium	Mycobacterium tuberculosis	4424435	4010	Broad Institute	Finished	1	1	1	0	0	0	0	0	0	0	0	0
640427124	Gp0000131	Mycobacterium tuberculosis H37Ra	Mycobacterium	1000	111000000000	Nitrate Reduction Only	Bacteria	Finished	Engineered	Laboratory developed	Unclassified	Unclassified	Unclassified	Bacteria	Actinobacteriota	Mycobacteriales	Mycobacteriaceae	Mycobacterium	Mycobacterium tuberculosis	4419977	4099	Chinese National Human Genome Center at Shanghai, Fudan University, Johns Hopkins University	Finished	1	1	1	0	0	0	0	0	0	0	0	0
640427128	Gp0000155	Pelotomaculum thermopropionicum SI	Pelotomaculum	0000	001000000000	Incomplete Enzymes for Denitrification Steps	Bacteria	Finished	Engineered	Wastewater	Unclassified	Unclassified	Unclassified	Bacteria	Firmicutes_B	Desulfotomaculales	Pelotomaculaceae	Pelotomaculum	Pelotomaculum thermopropionicum	3025375	3018	Association Nationale Recherche Technologie	Finished	0	0	1	0	0	0	0	0	0	0	0	0
640427130	Gp0000179	Chlorobium phaeovibrioides DSM 265	Chlorobium	0000	001000000000	Incomplete Enzymes for Denitrification Steps	Bacteria	Finished	Environmental	Aquatic	Marine	Intertidal zone	Unclassified	Bacteria	Bacteroidota	Chlorobiales	Chlorobiaceae	Chlorobium	Chlorobium phaeovibrioides	1966858	1831	DOE Joint Genome Institute (JGI)	Finished	0	0	1	0	0	0	0	0	0	0	0	0
640427131	Gp0000167	Pseudomonas mendocina ymp	Pseudomonas	1000	000110000000	Nitrate Reduction Only	Bacteria	Finished	Environmental	Aquatic	Sediment	Unclassified	Unclassified	Bacteria	Proteobacteria	Pseudomonadales	Pseudomonadaceae	Pseudomonas_E	Pseudomonas_E mendocina_A	5072807	4730	DOE Joint Genome Institute (JGI)	Finished	0	0	0	1	1	0	0	0	0	0	0	0
640427133	Gp0000171	Stutzerimonas stutzeri A1501	Stutzerimonas	1111	111110111001	Complete Denitrification	Bacteria	Finished	Host-associated	Plants	Roots	Rhizosphere	Soil	Bacteria	Proteobacteria	Pseudomonadales	Pseudomonadaceae	Pseudomonas_A	Pseudomonas_A stutzeri	4567418	4237	Chinese Academy of Agricultural Sciences	Finished	1	1	1	1	1	0	1	1	1	0	0	1
640427134	Gp0000132	Psychrobacter sp. PRwf-1	Psychrobacter	1000	111000010000	Nitrate Reduction Only	Bacteria	Finished	Host-associated	Fish	Integumentary system	Skin	Unclassified	Bacteria	Proteobacteria	Pseudomonadales	Moraxellaceae	Psychrobacter	Psychrobacter sanguinis_A	2995049	2481	DOE Joint Genome Institute (JGI)	Finished	1	1	1	0	0	0	0	1	0	0	0	0
640427135	Gp0000172	Pyrobaculum arsenaticum PZ6, DSM 13514	Pyrobaculum	1000	111000010000	Nitrate Reduction Only	Archaea	Finished	Environmental	Aquatic	Thermal springs	Unclassified	Unclassified	Archaea	Thermoproteota	Thermoproteales	Thermoproteaceae	Pyrobaculum	Pyrobaculum arsenaticum	2121076	2410	DOE Joint Genome Institute (JGI)	Finished	1	1	1	0	0	0	0	1	0	0	0	0
640427136	Gp0000312	Cupriavidus necator H16	Cupriavidus	1101	111110110001	Nitrate, Nitrite and Nitrous Oxide Reduction Only	Bacteria	Finished	Engineered	Wastewater	Unclassified	Unclassified	Unclassified	Bacteria	Proteobacteria	Burkholderiales	Burkholderiaceae	Cupriavidus	Cupriavidus necator	7416678	6718	Humboldt University Berlin	Finished	1	1	1	1	1	0	1	1	0	0	0	1
640427137	Gp0000395	Rhizobium etli CFN 42, DSM 11541	Rhizobium	0110	000001011000	Nitrite and Nitric Oxide Reduction Only	Bacteria	Finished	Host-associated	Plants	Unclassified	Unclassified	Unclassified	Bacteria	Proteobacteria	Rhizobiales	Rhizobiaceae	Rhizobium	Rhizobium etli	6530228	6117	National Autonomous University of Mexico	Finished	0	0	0	0	0	1	0	1	1	0	0	0
640427138	Gp0000160	Cereibacter sphaeroides ATCC 17025	Cereibacter	1111	000111011001	Complete Denitrification	Bacteria	Finished						Bacteria	Proteobacteria	Rhodobacterales	Rhodobacteraceae	Cereibacter_A	Cereibacter_A azotoformans	4557127	4475	DOE Joint Genome Institute (JGI)	Finished	0	0	0	1	1	1	0	1	1	0	0	1
640427140	Gp0000173	Salinispora tropica CNB-440	Salinispora	1000	111000000000	Nitrate Reduction Only	Bacteria	Finished	Environmental	Terrestrial	Geologic	Unclassified	Unclassified	Bacteria	Actinobacteriota	Mycobacteriales	Micromonosporaceae	Micromonospora	Micromonospora tropica	5183331	4664	DOE Joint Genome Institute (JGI)	Finished	1	1	1	0	0	0	0	0	0	0	0	0
640427142	Gp0000417	Shigella dysenteriae sv. 1 Sd197	Shigella	1010	111110000110	Nitrate and Nitric Oxide Reduction Only	Bacteria	Finished	Host-associated	Mammals: Human	Unclassified	Unclassified	Unclassified	Bacteria	Proteobacteria	Enterobacterales	Enterobacteriaceae	Escherichia	Escherichia coli	4560911	4912	Chinese National Human Genome Center, Microbial Genome Center	Finished	1	1	1	1	1	0	0	0	0	1	1	0
640427143	Gp0000418	Shigella sonnei Ss046	Shigella	1010	111110000110	Nitrate and Nitric Oxide Reduction Only	Bacteria	Finished	Host-associated	Mammals: Human	Unclassified	Unclassified	Unclassified	Bacteria	Proteobacteria	Enterobacterales	Enterobacteriaceae	Escherichia	Escherichia coli	5055316	4841	Chinese National Human Genome Center, Microbial Genome Center	Finished	1	1	1	1	1	0	0	0	0	1	1	0
640427144	Gp0000137	Rhizorhabdus wittichii RW1	Rhizorhabdus	0100	000001010000	Nitrite Reduction Only	Bacteria	Finished	Environmental	Aquatic	Freshwater	Lotic	Unclassified	Bacteria	Proteobacteria	Sphingomonadales	Sphingomonadaceae	Rhizorhabdus	Rhizorhabdus wittichii	5915246	5463	DOE Joint Genome Institute (JGI)	Finished	0	0	0	0	0	1	0	1	0	0	0	0
640427145	Gp0000144	Staphylococcus aureus aureus JH9	Staphylococcus	1000	111000000000	Nitrate Reduction Only	Bacteria	Finished	Host-associated	Mammals: Human	Unclassified	Unclassified	Unclassified	Bacteria	Firmicutes	Staphylococcales	Staphylococcaceae	Staphylococcus	Staphylococcus aureus	2937129	2872	DOE Joint Genome Institute (JGI)	Finished	1	1	1	0	0	0	0	0	0	0	0	0
640427151	Gp0000154	Vibrio cholerae sv. O1 O395	Vibrio	1000	000110000000	Nitrate Reduction Only	Bacteria	Finished	Host-associated	Mammals: Human	Unclassified	Unclassified	Unclassified	Bacteria	Proteobacteria	Enterobacterales	Vibrionaceae	Vibrio	Vibrio cholerae	4132319	4031	J. Craig Venter Institute	Finished	0	0	0	1	1	0	0	0	0	0	0	0
640427152	Gp0000174	Yersinia pestis Pestoides F	Yersinia	1000	000110000000	Nitrate Reduction Only	Bacteria	Finished	Host-associated	Mammals: Human	Unclassified	Unclassified	Unclassified	Bacteria	Proteobacteria	Enterobacterales	Enterobacteriaceae	Yersinia	Yersinia pestis	4725862	4359	DOE Joint Genome Institute (JGI)	Finished	0	0	0	1	1	0	0	0	0	0	0	0
640612205	Gp0006337	Marinobacter sp. ELB17	Marinobacter	1111	111001011001	Complete Denitrification	Bacteria	Permanent Draft	Environmental	Aquatic	Freshwater	Lentic	Unclassified	Bacteria	Proteobacteria	Pseudomonadales	Oleiphilaceae	Marinobacter	Marinobacter sp000169375	4894744	4908	J. Craig Venter Institute	Permanent Draft	1	1	1	0	0	1	0	1	1	0	0	1
640612207	Gp0001506	Haemophilus influenzae NTHi PittHH	Haemophilus	1000	000110000000	Nitrate Reduction Only	Bacteria	Permanent Draft	Host-associated	Mammals: Human	Auditory/Hearing system	Middle ear	Effusion	Bacteria	Proteobacteria	Enterobacterales	Pasteurellaceae	Haemophilus	Haemophilus influenzae_E	1837347	2022	Allegheny-Singer Research Institute	Permanent Draft	0	0	0	1	1	0	0	0	0	0	0	0
640612208	Gp0001507	Haemophilus influenzae NTHi PittII	Haemophilus	1000	000110000000	Nitrate Reduction Only	Bacteria	Permanent Draft	Host-associated	Mammals: Human	Auditory/Hearing system	Middle ear	Effusion	Bacteria	Proteobacteria	Enterobacterales	Pasteurellaceae	Haemophilus	Haemophilus influenzae	1954291	2094	Allegheny-Singer Research Institute	Permanent Draft	0	0	0	1	1	0	0	0	0	0	0	0
640612209	Gp0001508	Haemophilus influenzae NTHi R3021	Haemophilus	0000	000100000000	Incomplete Enzymes for Denitrification Steps	Bacteria	Permanent Draft	Host-associated	Mammals: Human	Respiratory system	Pharynx/Throat	Nasopharynx	Bacteria	Proteobacteria	Enterobacterales	Pasteurellaceae	Haemophilus	Haemophilus influenzae	1851097	2355	Allegheny-Singer Research Institute	Permanent Draft	0	0	0	1	0	0	0	0	0	0	0	0
640612215	Gp0001496	Haemophilus influenzae NTHi 22.1-21, ST176	Haemophilus	1000	000110000000	Nitrate Reduction Only	Bacteria	Permanent Draft	Host-associated	Mammals: Human	Respiratory system	Pharynx/Throat	Nasopharynx							1888582	2299	Allegheny-Singer Research Institute	Permanent Draft	0	0	0	1	1	0	0	0	0	0	0	0
640612217	Gp0001503	Haemophilus influenzae NTHi 3655	Haemophilus	0000	000100000000	Incomplete Enzymes for Denitrification Steps	Bacteria	Permanent Draft	Host-associated	Mammals: Human	Auditory/Hearing system	Middle ear	Effusion	Bacteria	Proteobacteria	Enterobacterales	Pasteurellaceae	Haemophilus	Haemophilus influenzae_F	1878368	1999	Allegheny-Singer Research Institute	Permanent Draft	0	0	0	1	0	0	0	0	0	0	0	0
640612218	Gp0001497	Haemophilus influenzae NTHi PittAA	Haemophilus	1000	000110000000	Nitrate Reduction Only	Bacteria	Permanent Draft	Host-associated	Mammals: Human	Auditory/Hearing system	Middle ear	Effusion	Bacteria	Proteobacteria	Enterobacterales	Pasteurellaceae	Haemophilus	Haemophilus influenzae_F	1876892	2042	Allegheny-Singer Research Institute	Permanent Draft	0	0	0	1	1	0	0	0	0	0	0	0
640612220	Gp0006180	Roseobacter sp. SK209-2-6	Roseobacter	1111	111001011001	Complete Denitrification	Bacteria	Permanent Draft	Environmental	Aquatic	Marine	Unclassified	Unclassified	Bacteria	Proteobacteria	Rhodobacterales	Rhodobacteraceae	Pseudophaeobacter	Pseudophaeobacter sp000169455	4555826	4610	J. Craig Venter Institute	Permanent Draft	1	1	1	0	0	1	0	1	1	0	0	1
640612222	Gp0001469	Burkholderia pseudomallei 305	Burkholderia	1101	111001010001	Nitrate, Nitrite and Nitrous Oxide Reduction Only	Bacteria	Permanent Draft	Host-associated	Mammals: Human	Nervous system	Unclassified	Unclassified	Bacteria	Proteobacteria	Burkholderiales	Burkholderiaceae	Burkholderia	Burkholderia mallei	7453649	7440	DOE Joint Genome Institute (JGI), Los Alamos National Laboratory	Permanent Draft	1	1	1	0	0	1	0	1	0	0	0	1
640753001	Gp0000096	Actinobacillus succinogenes 130Z	Actinobacillus	1100	000111010000	Nitrate and Nitrite Reduction Only	Bacteria	Finished	Host-associated	Mammals	Digestive system	Stomach	Rumen							2319663	2210	DOE Joint Genome Institute (JGI)	Finished	0	0	0	1	1	1	0	1	0	0	0	0
640753002	Gp0000121	Alkaliphilus metalliredigens QYMF	Alkaliphilus	0000	000000000100	Incomplete Enzymes for Denitrification Steps	Bacteria	Finished	Engineered	Wastewater	Industrial wastewater	Mine water	Unclassified	Bacteria	Firmicutes_A	Peptostreptococcales	Natronincolaceae	Alkaliphilus_A	Alkaliphilus_A metalliredigens	4929566	5016	DOE Joint Genome Institute (JGI)	Finished	0	0	0	0	0	0	0	0	0	1	0	0
640753003	Gp0000087	Anaeromyxobacter sp. Fw109-5	Anaeromyxobacter	0011	110000011001	Nitric Oxide and Nitrous Oxide Reduction Only	Bacteria	Finished	Environmental	Aquatic	Sediment	Unclassified	Unclassified	Bacteria	Myxococcota	Myxococcales	Anaeromyxobacteraceae	Anaeromyxobacter	Anaeromyxobacter sp000017505	5277990	4549	DOE Joint Genome Institute (JGI)	Finished	1	1	0	0	0	0	0	1	1	0	0	1
640753004	Gp0000043	Aliarcobacter butzleri RM4018	Aliarcobacter	1000	000110010000	Nitrate Reduction Only	Bacteria	Finished	Host-associated	Mammals: Human	Unclassified	Unclassified	Unclassified	Bacteria	Campylobacterota	Campylobacterales	Arcobacteraceae	Aliarcobacter	Aliarcobacter butzleri	2341251	2332	Agencourt Bioscience	Finished	0	0	0	1	1	0	0	1	0	0	0	0
640753005	Gp0000069	Bacillus amyloliquefaciens plantarum FZB42	Bacillus	1000	111000000000	Nitrate Reduction Only	Bacteria	Finished	Environmental	Terrestrial	Soil	Unclassified	Unclassified							3918589	3814	University of Gottingen	Finished	1	1	1	0	0	0	0	0	0	0	0	0
640753006	Gp0000088	Bacillus cereus cytotoxis NVH 391-98	Bacillus	1000	111000000000	Nitrate Reduction Only	Bacteria	Finished	Host-associated	Plants	Unclassified	Unclassified	Unclassified	Bacteria	Firmicutes	Bacillales	Bacillaceae_G	Bacillus_A	Bacillus_A cytotoxicus	4094159	4250	DOE Joint Genome Institute (JGI)	Finished	1	1	1	0	0	0	0	0	0	0	0	0
640753009	Gp0000058	Campylobacter concisus 13826	Campylobacter	1001	000110010001	Nitrate and Nitrous Oxide Reduction Only	Bacteria	Finished	Host-associated	Mammals: Human	Digestive system	Large intestine	Fecal	Bacteria	Campylobacterota	Campylobacterales	Campylobacteraceae	Campylobacter_A	Campylobacter_A concisus_AB	2099413	2180	J. Craig Venter Institute	Finished	0	0	0	1	1	0	0	1	0	0	0	1
640753010	Gp0000074	Campylobacter curvus 525.92	Campylobacter	1001	000110010001	Nitrate and Nitrous Oxide Reduction Only	Bacteria	Finished	Host-associated	Mammals: Human	Digestive system	Large intestine	Fecal	Bacteria	Campylobacterota	Campylobacterales	Campylobacteraceae	Campylobacter_A	Campylobacter_A curvus	1971264	2115	J. Craig Venter Institute	Finished	0	0	0	1	1	0	0	1	0	0	0	1
640753011	Gp0000075	Campylobacter hominis ATCC BAA-381	Campylobacter	1000	000110000000	Nitrate Reduction Only	Bacteria	Finished	Host-associated	Mammals: Human	Digestive system	Large intestine	Fecal	Bacteria	Campylobacterota	Campylobacterales	Campylobacteraceae	Campylobacter_B	Campylobacter_B hominis	1714951	1798	J. Craig Venter Institute	Finished	0	0	0	1	1	0	0	0	0	0	0	0
640753013	Gp0000048	Campylobacter jejuni jejuni 81116	Campylobacter	1000	000110000000	Nitrate Reduction Only	Bacteria	Finished	Environmental	Aquatic	Unclassified	Unclassified	Unclassified	Bacteria	Campylobacterota	Campylobacterales	Campylobacteraceae	Campylobacter_D	Campylobacter_D jejuni	1628115	1681	Institute of Food Research	Finished	0	0	0	1	1	0	0	0	0	0	0	0
640753015	Gp0000060	Citrobacter koseri ATCC BAA-895	Citrobacter	1010	111110000110	Nitrate and Nitric Oxide Reduction Only	Bacteria	Finished	Host-associated	Mammals: Human	Unclassified	Unclassified	Unclassified	Bacteria	Proteobacteria	Enterobacterales	Enterobacteriaceae	Citrobacter_B	Citrobacter_B koseri	4735357	5171	Washington University in St. Louis	Finished	1	1	1	1	1	0	0	0	0	1	1	0
640753016	Gp0000123	Clostridium beijerinckii NCIMB 8052	Clostridium	0000	000000000100	Incomplete Enzymes for Denitrification Steps	Bacteria	Finished	Engineered	Food production	Unclassified	Unclassified	Unclassified	Bacteria	Firmicutes_A	Clostridiales	Clostridiaceae	Clostridium	Clostridium beijerinckii	6000632	5290	DOE Joint Genome Institute (JGI)	Finished	0	0	0	0	0	0	0	0	0	1	0	0
640753017	Gp0000082	Clostridium botulinum sv. A BoNT/A1	Clostridium	0000	000000000100	Incomplete Enzymes for Denitrification Steps	Bacteria	Finished	Engineered	Lab synthesis	Unclassified	Unclassified	Unclassified	Bacteria	Firmicutes_A	Clostridiales	Clostridiaceae	Clostridium_F	Clostridium_F botulinum	3863450	3750	DOE Joint Genome Institute (JGI), Los Alamos National Laboratory	Finished	0	0	0	0	0	0	0	0	0	1	0	0
640753018	Gp0000084	Clostridium botulinum BoNT/A1 Hall	Clostridium	0000	000000000100	Incomplete Enzymes for Denitrification Steps	Bacteria	Finished	Host-associated	Mammals: Human	Unclassified	Unclassified	Unclassified	Bacteria	Firmicutes_A	Clostridiales	Clostridiaceae	Clostridium_F	Clostridium_F botulinum	3760560	3622	DOE Joint Genome Institute (JGI), Los Alamos National Laboratory	Finished	0	0	0	0	0	0	0	0	0	1	0	0
640753019	Gp0000083	Clostridium botulinum F Langeland	Clostridium	0000	000000000100	Incomplete Enzymes for Denitrification Steps	Bacteria	Finished	Engineered	Food production	Unclassified	Unclassified	Unclassified	Bacteria	Firmicutes_A	Clostridiales	Clostridiaceae	Clostridium_F	Clostridium_F botulinum	4012918	3863	DOE Joint Genome Institute (JGI), Los Alamos National Laboratory	Finished	0	0	0	0	0	0	0	0	0	1	0	0
640753022	Gp0000064	Cronobacter sakazakii ATCC BAA-894	Cronobacter	1000	111000000000	Nitrate Reduction Only	Bacteria	Finished	Engineered	Food production	Dairy products	Unclassified	Unclassified	Bacteria	Proteobacteria	Enterobacterales	Enterobacteriaceae	Cronobacter	Cronobacter sakazakii	4530777	4573	Washington University in St. Louis	Finished	1	1	1	0	0	0	0	0	0	0	0	0
640753023	Gp0000219	Escherichia coli sv. O1:K1:H7 APEC	Escherichia	1010	111110000110	Nitrate and Nitric Oxide Reduction Only	Bacteria	Finished	Host-associated	Birds	Unclassified	Unclassified	Unclassified	Bacteria	Proteobacteria	Enterobacterales	Enterobacteriaceae	Escherichia	Escherichia coli	5497653	5168	Iowa State University	Finished	1	1	1	1	1	0	0	0	0	1	1	0
640753024	Gp0000061	Escherichia coli sv. O139:H28 E24377A (ETEC)	Escherichia	1010	111110000110	Nitrate and Nitric Oxide Reduction Only	Bacteria	Finished	Host-associated	Mammals: Human	Unclassified	Unclassified	Unclassified	Bacteria	Proteobacteria	Enterobacterales	Enterobacteriaceae	Escherichia	Escherichia coli	5249288	5258	J. Craig Venter Institute	Finished	1	1	1	1	1	0	0	0	0	1	1	0
640753025	Gp0000062	Escherichia coli sv. O9 HS	Escherichia	1010	111110000110	Nitrate and Nitric Oxide Reduction Only	Bacteria	Finished	Host-associated	Mammals: Human	Unclassified	Unclassified	Unclassified	Bacteria	Proteobacteria	Enterobacterales	Enterobacteriaceae	Escherichia	Escherichia coli	4643538	4628	J. Craig Venter Institute	Finished	1	1	1	1	1	0	0	0	0	1	1	0
640753032	Gp0000097	Klebsiella pneumoniae pneumoniae MGH78578	Klebsiella	1010	111000000110	Nitrate and Nitric Oxide Reduction Only	Bacteria	Finished	Host-associated	Mammals: Human	Unclassified	Unclassified	Unclassified	Bacteria	Proteobacteria	Enterobacterales	Enterobacteriaceae	Klebsiella	Klebsiella pneumoniae	5694894	5377	Washington University in St. Louis	Finished	1	1	1	0	0	0	0	0	0	1	1	0
640753034	Gp0000119	Methanococcus aeolicus Nankai-3	Methanococcus	0000	000000000100	Incomplete Enzymes for Denitrification Steps	Archaea	Finished	Environmental	Aquatic	Marine	Oceanic	Sediment	Archaea	Methanobacteriota_A	Methanococcales	Methanococcaceae	Methanothermococcus_A	Methanothermococcus_A aeolicus	1569500	1554	DOE Joint Genome Institute (JGI)	Finished	0	0	0	0	0	0	0	0	0	1	0	0
640753035	Gp0000116	Methanococcus maripaludis C7	Methanococcus	0000	000000000100	Incomplete Enzymes for Denitrification Steps	Archaea	Finished	Environmental	Aquatic	Marine	Intertidal zone	Sediment	Archaea	Methanobacteriota_A	Methanococcales	Methanococcaceae	Methanococcus	Methanococcus maripaludis_A	1772694	1858	DOE Joint Genome Institute (JGI)	Finished	0	0	0	0	0	0	0	0	0	1	0	0
640753036	Gp0000120	Methanococcus vannielii SB	Methanococcus	0000	000000000100	Incomplete Enzymes for Denitrification Steps	Archaea	Finished	Environmental	Aquatic	Marine	Intertidal zone	Estuary	Archaea	Methanobacteriota_A	Methanococcales	Methanococcaceae	Methanococcus	Methanococcus vannielii	1720048	1755	DOE Joint Genome Institute (JGI)	Finished	0	0	0	0	0	0	0	0	0	1	0	0
640753037	Gp0000086	Nitratiruptor sp. SB155-2	Nitratiruptor	1111	000110111001	Complete Denitrification	Bacteria	Finished	Environmental	Aquatic	Marine	Hydrothermal vents	Unclassified	Bacteria	Campylobacterota	Campylobacterales	Nitratiruptoraceae	YY08-10	YY08-10 sp000010325	1877931	1912	Japan Agency for Marine-Earth Science and Technology	Finished	0	0	0	1	1	0	1	1	1	0	0	1
640753038	Gp0000090	Brucella anthropi ATCC 49188	Brucella	1111	111001011001	Complete Denitrification	Bacteria	Finished	Engineered	Industrial production	Engineered product	Unclassified	Unclassified	Bacteria	Proteobacteria	Rhizobiales_A	Rhizobiaceae_A	Ochrobactrum	Ochrobactrum anthropi	5205777	4952	DOE Joint Genome Institute (JGI)	Finished	1	1	1	0	0	1	0	1	1	0	0	1
640753039	Gp0000125	Parabacteroides distasonis ATCC 8503	Parabacteroides	0000	000000000100	Incomplete Enzymes for Denitrification Steps	Bacteria	Finished	Host-associated	Mammals: Human	Unclassified	Unclassified	Unclassified	Bacteria	Bacteroidota	Bacteroidales	Tannerellaceae	Parabacteroides	Parabacteroides distasonis	4811379	3975	Washington University in St. Louis	Finished	0	0	0	0	0	0	0	0	0	1	0	0
640753040	Gp0000071	Parvibaculum lavamentivorans DS-1	Parvibaculum	0100	000001010000	Nitrite Reduction Only	Bacteria	Finished	Engineered	Wastewater	Unclassified	Unclassified	Unclassified	Bacteria	Proteobacteria	Parvibaculales	Parvibaculaceae	Parvibaculum	Parvibaculum lavamentivorans	3914745	3714	DOE Joint Genome Institute (JGI)	Finished	0	0	0	0	0	1	0	1	0	0	0	0
640753042	Gp0000095	Pseudomonas aeruginosa sv. O12 PA7	Pseudomonas	1111	111110111001	Complete Denitrification	Bacteria	Finished	Host-associated	Mammals: Human	Unclassified	Unclassified	Unclassified	Bacteria	Proteobacteria	Pseudomonadales	Pseudomonadaceae	Pseudomonas	Pseudomonas aeruginosa_A	6588339	6396	J. Craig Venter Institute	Finished	1	1	1	1	1	0	1	1	1	0	0	1
640753047	Gp0000050	Roseiflexus castenholzii HLO8, DSM 13941	Roseiflexus	0100	000000100000	Nitrite Reduction Only	Bacteria	Finished	Environmental	Aquatic	Thermal springs	Unclassified	Unclassified	Bacteria	Chloroflexota	Chloroflexales	Roseiflexaceae	Roseiflexus	Roseiflexus castenholzii	5723298	4509	DOE Joint Genome Institute (JGI)	Finished	0	0	0	0	0	0	1	0	0	0	0	0
640753048	Gp0000054	Serratia proteamaculans 568	Serratia	1010	111110000110	Nitrate and Nitric Oxide Reduction Only	Bacteria	Finished	Host-associated	Plants	Roots	Endosphere	Unclassified	Bacteria	Proteobacteria	Enterobacterales	Enterobacteriaceae	Serratia	Serratia quinivorans	5495657	5063	DOE Joint Genome Institute (JGI)	Finished	1	1	1	1	1	0	0	0	0	1	1	0
640753049	Gp0000092	Shewanella baltica OS185	Shewanella	1000	000110000000	Nitrate Reduction Only	Bacteria	Finished	Environmental	Aquatic	Marine	Unclassified	Unclassified	Bacteria	Proteobacteria	Enterobacterales	Shewanellaceae	Shewanella	Shewanella baltica	5312910	4618	DOE Joint Genome Institute (JGI)	Finished	0	0	0	1	1	0	0	0	0	0	0	0
640753050	Gp0000056	Shewanella sediminis HAW-EB3	Shewanella	1010	111110010110	Nitrate and Nitric Oxide Reduction Only	Bacteria	Finished	Environmental	Aquatic	Sediment	Unclassified	Unclassified	Bacteria	Proteobacteria	Enterobacterales	Shewanellaceae	Shewanella	Shewanella sediminis	5517674	4666	DOE Joint Genome Institute (JGI)	Finished	1	1	1	1	1	0	0	1	0	1	1	0
640753051	Gp0000117	Sinorhizobium medicae WSM419	Sinorhizobium	1110	000111011000	Nitrate, Nitrite and Nitric Oxide Reduction Only	Bacteria	Finished	Host-associated	Plants	Unclassified	Unclassified	Unclassified	Bacteria	Proteobacteria	Rhizobiales	Rhizobiaceae	Sinorhizobium	Sinorhizobium medicae	6817576	6599	DOE Joint Genome Institute (JGI)	Finished	0	0	0	1	1	1	0	1	1	0	0	0
640753052	Gp0000122	Staphylococcus aureus aureus JH1	Staphylococcus	1000	111000000000	Nitrate Reduction Only	Bacteria	Finished	Host-associated	Mammals: Human	Unclassified	Unclassified	Unclassified	Bacteria	Firmicutes	Staphylococcales	Staphylococcaceae	Staphylococcus	Staphylococcus aureus	2936936	2935	DOE Joint Genome Institute (JGI)	Finished	1	1	1	0	0	0	0	0	0	0	0	0
640753053	Gp0000063	Staphylococcus aureus aureus Mu3	Staphylococcus	1000	111000000000	Nitrate Reduction Only	Bacteria	Finished	Host-associated	Mammals: Human	Respiratory system	Sputum/Phlegm	Unclassified	Bacteria	Firmicutes	Staphylococcales	Staphylococcaceae	Staphylococcus	Staphylococcus aureus	2880168	2776	Juntendo University	Finished	1	1	1	0	0	0	0	0	0	0	0	0
640753054	Gp0000114	Staphylococcus aureus aureus Newman	Staphylococcus	1000	111000000000	Nitrate Reduction Only	Bacteria	Finished	Host-associated	Mammals: Human	Unclassified	Unclassified	Unclassified	Bacteria	Firmicutes	Staphylococcales	Staphylococcaceae	Staphylococcus	Staphylococcus aureus	2878897	2726	Juntendo University	Finished	1	1	1	0	0	0	0	0	0	0	0	0
640753056	Gp0000085	Sulfurovum sp. NBC37-1	Sulfurovum	1111	000110111001	Complete Denitrification	Bacteria	Finished	Environmental	Aquatic	Marine	Hydrothermal vents	Unclassified	Bacteria	Campylobacterota	Campylobacterales	Sulfurovaceae	Sulfurovum	Sulfurovum sp000010345	2562277	2525	Japan Agency for Marine-Earth Science and Technology	Finished	0	0	0	1	1	0	1	1	1	0	0	1
640753058	Gp0000065	Vibrio campbellii BB120	Vibrio	1000	000110000000	Nitrate Reduction Only	Bacteria	Finished	Environmental	Aquatic	Marine	Unclassified	Unclassified	Bacteria	Proteobacteria	Enterobacterales	Vibrionaceae	Vibrio	Vibrio campbellii	6058377	6252	Washington University in St. Louis	Finished	0	0	0	1	1	0	0	0	0	0	0	0
640753059	Gp0000070	Xanthobacter autotrophicus Py2	Xanthobacter	0000	000000010000	Incomplete Enzymes for Denitrification Steps	Bacteria	Finished	Environmental	Aquatic	Freshwater	Unclassified	Unclassified	Bacteria	Proteobacteria	Rhizobiales	Xanthobacteraceae	Xanthobacter	Xanthobacter autotrophicus	5625098	5169	DOE Joint Genome Institute (JGI)	Finished	0	0	0	0	0	0	0	1	0	0	0	0
640753060	Gp0000077	Yersinia pseudotuberculosis sv. O:1b IP 31758	Yersinia	1000	000110000000	Nitrate Reduction Only	Bacteria	Finished	Host-associated	Mammals: Human	Digestive system	Large intestine	Fecal	Bacteria	Proteobacteria	Enterobacterales	Enterobacteriaceae	Yersinia	Yersinia pestis	4935125	4529	J. Craig Venter Institute	Finished	0	0	0	1	1	0	0	0	0	0	0	0
640963003	Gp0002180	Vibrio cholerae 623-39	Vibrio	1000	000110000000	Nitrate Reduction Only	Bacteria	Permanent Draft	Host-associated	Mammals: Human	Unclassified	Unclassified	Unclassified	Bacteria	Proteobacteria	Enterobacterales	Vibrionaceae	Vibrio	Vibrio cholerae	3975259	3867	J. Craig Venter Institute	Permanent Draft	0	0	0	1	1	0	0	0	0	0	0	0
640963004	Gp0002185	Vibrio cholerae sv. O14 MZO-2	Vibrio	1000	000110000000	Nitrate Reduction Only	Bacteria	Permanent Draft	Host-associated	Mammals: Human	Unclassified	Unclassified	Unclassified	Bacteria	Proteobacteria	Enterobacterales	Vibrionaceae	Vibrio	Vibrio cholerae	3862985	3519	J. Craig Venter Institute	Permanent Draft	0	0	0	1	1	0	0	0	0	0	0	0
640963005	Gp0002181	Vibrio cholerae B33	Vibrio	1000	000110000000	Nitrate Reduction Only	Bacteria	Permanent Draft	Host-associated	Mammals: Human	Unclassified	Unclassified	Unclassified	Bacteria	Proteobacteria	Enterobacterales	Vibrionaceae	Vibrio	Vibrio cholerae	4026835	3758	J. Craig Venter Institute	Permanent Draft	0	0	0	1	1	0	0	0	0	0	0	0
640963006	Gp0002183	Vibrio cholerae NCTC 8457	Vibrio	1000	000110000000	Nitrate Reduction Only	Bacteria	Permanent Draft	Host-associated	Mammals: Human	Unclassified	Unclassified	Unclassified	Bacteria	Proteobacteria	Enterobacterales	Vibrionaceae	Vibrio	Vibrio cholerae	4063388	4068	J. Craig Venter Institute	Permanent Draft	0	0	0	1	1	0	0	0	0	0	0	0
640963009	Gp0002184	Vibrio parahaemolyticus AQ3810	Vibrio	1000	000110000000	Nitrate Reduction Only	Bacteria	Permanent Draft	Host-associated	Mammals: Human	Unclassified	Unclassified	Unclassified	Bacteria	Proteobacteria	Enterobacterales	Vibrionaceae	Vibrio	Vibrio parahaemolyticus	5771228	5621	J. Craig Venter Institute	Permanent Draft	0	0	0	1	1	0	0	0	0	0	0	0
640963010	Gp0002177	Vibrio harveyi HY01	Vibrio	1000	000110000000	Nitrate Reduction Only	Bacteria	Permanent Draft	Host-associated	Arthropoda: Myriapoda	Unclassified	Unclassified	Unclassified	Bacteria	Proteobacteria	Enterobacterales	Vibrionaceae	Vibrio	Vibrio campbellii	5400985	4421	J. Craig Venter Institute	Permanent Draft	0	0	0	1	1	0	0	0	0	0	0	0
640963011	Gp0001239	Beggiatoa sp. PS	Beggiatoa	1110	111110111000	Nitrate, Nitrite and Nitric Oxide Reduction Only	Bacteria	Permanent Draft	Environmental	Aquatic	Marine	Oceanic	Sediment	Bacteria	Proteobacteria	Beggiatoales	Beggiatoaceae			7631539	6698	Allegheny-Singer Research Institute	Permanent Draft	1	1	1	1	1	0	1	1	1	0	0	0
640963012	Gp0001240	Beggiatoa sp. SS	Beggiatoa	0000	001010000000	Incomplete Enzymes for Denitrification Steps	Bacteria	Permanent Draft	Environmental	Aquatic	Marine	Oceanic	Sediment							1334168	1447	Allegheny-Singer Research Institute	Permanent Draft	0	0	1	0	1	0	0	0	0	0	0	0
640963020	Gp0002170	Vibrio cholerae 1587	Vibrio	1000	000110000000	Nitrate Reduction Only	Bacteria	Permanent Draft	Host-associated	Mammals: Human	Unclassified	Unclassified	Unclassified	Bacteria	Proteobacteria	Enterobacterales	Vibrionaceae	Vibrio	Vibrio cholerae	4137501	3869	J. Craig Venter Institute	Permanent Draft	0	0	0	1	1	0	0	0	0	0	0	0
640963021	Gp0002176	Vibrio cholerae MZO-3	Vibrio	1000	000110000000	Nitrate Reduction Only	Bacteria	Permanent Draft	Host-associated	Mammals: Human	Unclassified	Unclassified	Unclassified	Bacteria	Proteobacteria	Enterobacterales	Vibrionaceae	Vibrio	Vibrio cholerae	4146039	3573	J. Craig Venter Institute	Permanent Draft	0	0	0	1	1	0	0	0	0	0	0	0
640963031	Gp0002229	Yersinia pestis CA88-4125	Yersinia	1000	000110000000	Nitrate Reduction Only	Bacteria	Permanent Draft	Host-associated	Mammals: Human	Unclassified	Unclassified	Unclassified	Bacteria	Proteobacteria	Enterobacterales	Enterobacteriaceae	Yersinia	Yersinia pestis	4658875	3962	DOE Joint Genome Institute (JGI), Los Alamos National Laboratory	Permanent Draft	0	0	0	1	1	0	0	0	0	0	0	0
640963035	Gp0001298	Roseovarius sp. TM1035	Roseovarius	0001	000000000001	Nitrous Oxide Reduction Only	Bacteria	Permanent Draft	Host-associated	Algae	Unclassified	Unclassified	Unclassified	Bacteria	Proteobacteria	Rhodobacterales	Rhodobacteraceae	Roseovarius	Roseovarius mucosus_A	4209812	4158	J. Craig Venter Institute	Permanent Draft	0	0	0	0	0	0	0	0	0	0	0	1
640963036	Gp0001281	Pedobacter sp. BAL39	Pedobacter	0010	000000011000	Nitric Oxide Reduction Only	Bacteria	Permanent Draft	Environmental	Aquatic	Marine	Unclassified	Unclassified	Bacteria	Bacteroidota	Sphingobacteriales	Sphingobacteriaceae	Pedobacter	Pedobacter sp000170795	5788054	5176	J. Craig Venter Institute	Permanent Draft	0	0	0	0	0	0	0	1	1	0	0	0
640963038	Gp0001258	Vibrio shilonii AK1	Vibrio	1010	111110000110	Nitrate and Nitric Oxide Reduction Only	Bacteria	Permanent Draft	Host-associated	Invertebrates	Cnidaria	Unclassified	Unclassified	Bacteria	Proteobacteria	Enterobacterales	Vibrionaceae	Vibrio	Vibrio mediterranei	5701826	5438	J. Craig Venter Institute	Permanent Draft	1	1	1	1	1	0	0	0	0	1	1	0
640963039	Gp0001245	Caminibacter mediatlanticus TB-2	Caminibacter	1000	000110000000	Nitrate Reduction Only	Bacteria	Permanent Draft	Environmental	Aquatic	Marine	Hydrothermal vents	Unclassified							1663618	1894	J. Craig Venter Institute	Permanent Draft	0	0	0	1	1	0	0	0	0	0	0	0
640963041	Gp0001082	Campylobacter jejuni jejuni CG8486	Campylobacter	1000	000110000000	Nitrate Reduction Only	Bacteria	Permanent Draft	Host-associated	Mammals: Human	Unclassified	Unclassified	Unclassified	Bacteria	Campylobacterota	Campylobacterales	Campylobacteraceae	Campylobacter_D	Campylobacter_D jejuni	1597690	1459	Naval Medical Research Center	Permanent Draft	0	0	0	1	1	0	0	0	0	0	0	0
640963044	Gp0001273	Vibrionales sp. SWAT-3	Vibrionales	1000	000110000000	Nitrate Reduction Only	Bacteria	Permanent Draft	Environmental	Aquatic	Marine	Unclassified	Unclassified	Bacteria	Proteobacteria	Enterobacterales	Vibrionaceae	Vibrio	Vibrio sp000169995	5835713	5502	J. Craig Venter Institute	Permanent Draft	0	0	0	1	1	0	0	0	0	0	0	0
640963058	Gp0000877	Schaalia odontolytica ATCC 17982	Schaalia	1100	111001000000	Nitrate and Nitrite Reduction Only	Bacteria	Permanent Draft	Host-associated	Mammals: Human	Digestive system	Oral cavity	Unclassified	Bacteria	Actinobacteriota	Actinomycetales	Actinomycetaceae	Pauljensenia	Pauljensenia odontolytica_A	2393758	2219	Washington University in St. Louis	Permanent Draft	1	1	1	0	0	1	0	0	0	0	0	0
641228474	Gp0000033	Acaryochloris marina MBIC11017	Acaryochloris	0000	000000010000	Incomplete Enzymes for Denitrification Steps	Bacteria	Finished	Host-associated	Tunicates	Ascidians	Unclassified	Unclassified	Bacteria	Cyanobacteria	Thermosynechococcales	Thermosynechococcaceae	Acaryochloris	Acaryochloris marina	8361599	8488	Washington University in St. Louis	Finished	0	0	0	0	0	0	0	1	0	0	0	0
641228475	Gp0000034	Alkaliphilus oremlandii OhILAs	Alkaliphilus	0000	000000000100	Incomplete Enzymes for Denitrification Steps	Bacteria	Finished	Environmental	Aquatic	Freshwater	Lotic	Unclassified	Bacteria	Firmicutes_A	Peptostreptococcales	Natronincolaceae	Alkaliphilus_B	Alkaliphilus_B oremlandii	3123558	2951	DOE Joint Genome Institute (JGI)	Finished	0	0	0	0	0	0	0	0	0	1	0	0
641228476	Gp0000030	Azorhizobium caulinodans ORS 571	Azorhizobium	1000	111000000000	Nitrate Reduction Only	Bacteria	Finished	Host-associated	Plants	Unclassified	Unclassified	Unclassified	Bacteria	Proteobacteria	Rhizobiales	Xanthobacteraceae	Azorhizobium	Azorhizobium caulinodans	5369772	4781	University of Tokyo	Finished	1	1	1	0	0	0	0	0	0	0	0	0
641228477	Gp0000995	Bacillus weihenstephanensis KBAB4	Bacillus	1000	111000000000	Nitrate Reduction Only	Bacteria	Finished	Environmental	Terrestrial	Soil	Unclassified	Unclassified	Bacteria	Firmicutes	Bacillales	Bacillaceae_G	Bacillus_A	Bacillus_A mycoides	5872743	5983	DOE Joint Genome Institute (JGI)	Finished	1	1	1	0	0	0	0	0	0	0	0	0
641228479	Gp0001046	Bordetella petrii DSM 12804	Bordetella	1111	111110111001	Complete Denitrification	Bacteria	Finished	Engineered	Biotransformation	Unclassified	Unclassified	Unclassified	Bacteria	Proteobacteria	Burkholderiales	Burkholderiaceae	Bordetella_A	Bordetella_A petrii	5287950	5092	Bielefeld University, University of Wuerzburg	Finished	1	1	1	1	1	0	1	1	1	0	0	1
641228480	Gp0001053	Brucella canis ATCC 23365	Brucella	1111	111001011001	Complete Denitrification	Bacteria	Finished	Host-associated	Mammals	Unclassified	Unclassified	Unclassified	Bacteria	Proteobacteria	Rhizobiales_A	Rhizobiaceae_A	Brucella	Brucella melitensis	3312769	3408	DOE Joint Genome Institute (JGI)	Finished	1	1	1	0	0	1	0	1	1	0	0	1
641228481	Gp0001055	Brucella suis ATCC 23445	Brucella	1111	111001011001	Complete Denitrification	Bacteria	Finished	Host-associated	Mammals	Unclassified	Unclassified	Unclassified	Bacteria	Proteobacteria	Rhizobiales_A	Rhizobiaceae_A	Brucella	Brucella melitensis	3324607	3419	DOE Joint Genome Institute (JGI), Los Alamos National Laboratory	Finished	1	1	1	0	0	1	0	1	1	0	0	1
641228482	Gp0002242	Burkholderia multivorans ATCC 17616	Burkholderia	1000	111000000000	Nitrate Reduction Only	Bacteria	Finished	Environmental	Terrestrial	Soil	Unclassified	Unclassified	Bacteria	Proteobacteria	Burkholderiales	Burkholderiaceae	Burkholderia	Burkholderia multivorans	7008622	6373	DOE Joint Genome Institute (JGI)	Finished	1	1	1	0	0	0	0	0	0	0	0	0
641228483	Gp0000025	Caldivirga maquilingensis IC-167	Caldivirga	0000	001000010000	Incomplete Enzymes for Denitrification Steps	Archaea	Finished	Environmental	Aquatic	Thermal springs	Unclassified	Unclassified	Archaea	Thermoproteota	Thermoproteales	Thermocladiaceae	Caldivirga	Caldivirga maquilingensis	2077567	2011	DOE Joint Genome Institute (JGI)	Finished	0	0	1	0	0	0	0	1	0	0	0	0
641228485	Gp0001326	Chloroflexus aurantiacus J-10-fl	Chloroflexus	0100	000001000000	Nitrite Reduction Only	Bacteria	Finished	Environmental	Aquatic	Thermal springs	Unclassified	Unclassified	Bacteria	Chloroflexota	Chloroflexales	Chloroflexaceae	Chloroflexus	Chloroflexus aurantiacus	5258541	3914	DOE Joint Genome Institute (JGI)	Finished	0	0	0	0	0	1	0	0	0	0	0	0
641228489	Gp0000015	Delftia acidovorans SPH-1	Delftia	1000	111000000000	Nitrate Reduction Only	Bacteria	Finished	Engineered	Wastewater	Unclassified	Unclassified	Unclassified	Bacteria	Proteobacteria	Burkholderiales	Burkholderiaceae	Comamonas	Comamonas acidovorans	6767514	6146	DOE Joint Genome Institute (JGI)	Finished	1	1	1	0	0	0	0	0	0	0	0	0
641228496	Gp0000020	Methanococcus maripaludis C6	Methanococcus	0000	000000000100	Incomplete Enzymes for Denitrification Steps	Archaea	Finished	Environmental	Aquatic	Marine	Intertidal zone	Sediment	Archaea	Methanobacteriota_A	Methanococcales	Methanococcaceae	Methanococcus	Methanococcus maripaludis_C	1744193	1874	DOE Joint Genome Institute (JGI)	Finished	0	0	0	0	0	0	0	0	0	1	0	0
641228498	Gp0003407	Neisseria meningitidis sv. C 053442	Neisseria	0000	000000010000	Incomplete Enzymes for Denitrification Steps	Bacteria	Finished	Host-associated	Mammals: Human	Unclassified	Unclassified	Unclassified	Bacteria	Proteobacteria	Burkholderiales	Neisseriaceae	Neisseria	Neisseria meningitidis	2153416	2116	Chinese National Human Genome Center, Microbial Genome Center	Finished	0	0	0	0	0	0	0	1	0	0	0	0
641228499	Gp0002333	Nitrosopumilus maritimus SCM1	Nitrosopumilus	0100	000001000000	Nitrite Reduction Only	Archaea	Finished	Environmental	Aquatic	Aquaculture	Unclassified	Unclassified	Archaea	Thermoproteota	Nitrososphaerales	Nitrosopumilaceae	Nitrosopumilus	Nitrosopumilus maritimus	1645259	1842	DOE Joint Genome Institute (JGI)	Finished	0	0	0	0	0	1	0	0	0	0	0	0
641228504	Gp0000026	Salinispora arenicola CNS-205	Salinispora	1000	111000000000	Nitrate Reduction Only	Bacteria	Finished	Environmental	Terrestrial	Geologic	Unclassified	Unclassified	Bacteria	Actinobacteriota	Mycobacteriales	Micromonosporaceae	Micromonospora	Micromonospora arenicola	5786361	5169	DOE Joint Genome Institute (JGI)	Finished	1	1	1	0	0	0	0	0	0	0	0	0
641228505	Gp0001846	Salmonella enterica arizonae sv. 62:z4,z23 RSK2980	Salmonella	1010	111110000110	Nitrate and Nitric Oxide Reduction Only	Bacteria	Finished	Host-associated	Reptilia	Unclassified	Unclassified	Unclassified	Bacteria	Proteobacteria	Enterobacterales	Enterobacteriaceae	Salmonella	Salmonella arizonae	4600800	4695	Washington University in St. Louis	Finished	1	1	1	1	1	0	0	0	0	1	1	0
641228506	Gp0001849	Salmonella enterica enterica sv. Paratyphi B SPB7	Salmonella	1010	111110000110	Nitrate and Nitric Oxide Reduction Only	Bacteria	Finished	Host-associated	Mammals: Human	Digestive system	Large intestine	Fecal	Bacteria	Proteobacteria	Enterobacterales	Enterobacteriaceae	Salmonella	Salmonella enterica	4858887	5772	Washington University in St. Louis	Finished	1	1	1	1	1	0	0	0	0	1	1	0
641228507	Gp0000017	Shewanella baltica OS195	Shewanella	1000	000110000000	Nitrate Reduction Only	Bacteria	Finished	Environmental	Aquatic	Marine	Unclassified	Unclassified	Bacteria	Proteobacteria	Enterobacterales	Shewanellaceae	Shewanella	Shewanella baltica	5547544	4857	DOE Joint Genome Institute (JGI)	Finished	0	0	0	1	1	0	0	0	0	0	0	0
641228508	Gp0000037	Shewanella pealeana ANG-SQ1, ATCC 700345	Shewanella	1010	000110000110	Nitrate and Nitric Oxide Reduction Only	Bacteria	Finished	Host-associated	Mollusca	Unclassified	Unclassified	Unclassified	Bacteria	Proteobacteria	Enterobacterales	Shewanellaceae	Shewanella	Shewanella pealeana	5174581	4434	DOE Joint Genome Institute (JGI)	Finished	0	0	0	1	1	0	0	0	0	1	1	0
641228509	Gp0000023	Sorangium cellulosum So ce 56	Sorangium	1000	000110010000	Nitrate Reduction Only	Bacteria	Finished						Bacteria	Myxococcota	Polyangiales	Polyangiaceae	Sorangium	Sorangium cellulosum_B	13033779	9700	Bielefeld University	Finished	0	0	0	1	1	0	0	1	0	0	0	0
641228511	Gp0000051	Pseudothermotoga lettingae TMO	Pseudothermotoga	0000	000000000100	Incomplete Enzymes for Denitrification Steps	Bacteria	Finished	Engineered	Wastewater	Unclassified	Unclassified	Unclassified	Bacteria	Thermotogota	Thermotogales	DSM-5069	Pseudothermotoga_B	Pseudothermotoga_B elfii	2135342	2092	DOE Joint Genome Institute (JGI)	Finished	0	0	0	0	0	0	0	0	0	1	0	0
641228512	Gp0002219	Yersinia pestis sv. Antiqua Angola	Yersinia	1000	000110000000	Nitrate Reduction Only	Bacteria	Finished	Engineered	Lab synthesis	Unclassified	Unclassified	Unclassified	Bacteria	Proteobacteria	Enterobacterales	Enterobacteriaceae	Yersinia	Yersinia pestis	4687014	4439	J. Craig Venter Institute	Finished	0	0	0	1	1	0	0	0	0	0	0	0
641380432	Gp0035461	Phaeobacter gallaeciensis BS107	Phaeobacter	0110	000001011000	Nitrite and Nitric Oxide Reduction Only	Bacteria	Permanent Draft	Environmental	Aquatic	Marine	Unclassified	Unclassified	Bacteria	Proteobacteria	Rhodobacterales	Rhodobacteraceae	Phaeobacter	Phaeobacter inhibens	4232367	4136	LGC Genomics	Permanent Draft	0	0	0	0	0	1	0	1	1	0	0	0
641380439	Gp0006260	Flavobacteriales sp. ALC-1	Flavobacteriales	0001	000000000001	Nitrous Oxide Reduction Only	Bacteria	Permanent Draft	Environmental	Aquatic	Marine	Unclassified	Unclassified	Bacteria	Bacteroidota	Flavobacteriales	Flavobacteriaceae	Winogradskyella	Winogradskyella sp000171875	3825707	3502	J. Craig Venter Institute	Permanent Draft	0	0	0	0	0	0	0	0	0	0	0	1
641380446	Gp0001429	Amedibacillus dolichus DSM 3991	Amedibacillus	0000	000000000100	Incomplete Enzymes for Denitrification Steps	Bacteria	Permanent Draft	Host-associated	Mammals: Human	Digestive system	Large intestine	Fecal	Bacteria	Firmicutes	Erysipelotrichales	Erysipelotrichaceae	Amedibacillus	Amedibacillus dolichus	2190453	2398	Washington University in St. Louis	Permanent Draft	0	0	0	0	0	0	0	0	0	1	0	0
641380451	Gp0002153	Vibrio campbellii AND4	Vibrio	1000	000110000000	Nitrate Reduction Only	Bacteria	Permanent Draft	Environmental	Aquatic	Marine	Unclassified	Unclassified	Bacteria	Proteobacteria	Enterobacterales	Vibrionaceae	Vibrio	Vibrio sp000171815	4255798	4034	J. Craig Venter Institute	Permanent Draft	0	0	0	1	1	0	0	0	0	0	0	0
641522604	Gp0000872	Actinobacillus pleuropneumoniae sv. 3 JL03	Actinobacillus	1100	000111000000	Nitrate and Nitrite Reduction Only	Bacteria	Finished	Host-associated	Mammals	Respiratory system	Unclassified	Unclassified	Bacteria	Proteobacteria	Enterobacterales	Pasteurellaceae	Actinobacillus	Actinobacillus lignieresii	2242062	2118	Huazhong Agricultural University	Finished	0	0	0	1	1	1	0	0	0	0	0	0
641522605	Gp0000176	Aeromonas salmonicida salmonicida A449	Aeromonas	1010	000110000110	Nitrate and Nitric Oxide Reduction Only	Bacteria	Finished	Host-associated	Fish	Unclassified	Unclassified	Unclassified	Bacteria	Proteobacteria	Enterobacterales	Aeromonadaceae	Aeromonas	Aeromonas salmonicida	5040536	4608	National Research Council, Institute for Marine Biosciences	Finished	0	0	0	1	1	0	0	0	0	1	1	0
641522608	Gp0002240	Burkholderia ambifaria MC40-6	Burkholderia	1000	111000000000	Nitrate Reduction Only	Bacteria	Finished	Host-associated	Mammals: Human	Unclassified	Unclassified	Unclassified	Bacteria	Proteobacteria	Burkholderiales	Burkholderiaceae	Burkholderia	Burkholderia ambifaria	7642536	6878	DOE Joint Genome Institute (JGI)	Finished	1	1	1	0	0	0	0	0	0	0	0	0
641522610	Gp0001376	Candidatus Desulforudis audaxviator MP104C	Candidatus	0000	001000000000	Incomplete Enzymes for Denitrification Steps	Bacteria	Finished	Environmental	Terrestrial	Geologic	Mine	Unclassified	Bacteria	Firmicutes_B	Ammonifexales	Desulforudaceae	Desulforudis	Desulforudis audaxviator	2349476	2293	DOE Joint Genome Institute (JGI)	Finished	0	0	1	0	0	0	0	0	0	0	0	0
641522612	Gp0001125	Caulobacter sp. K31	Caulobacter	1000	111000000000	Nitrate Reduction Only	Bacteria	Finished	Environmental	Aquatic	Freshwater	Groundwater	Unclassified	Bacteria	Proteobacteria	Caulobacterales	Caulobacteraceae	Caulobacter	Caulobacter sp000019145	5889399	5499	DOE Joint Genome Institute (JGI)	Finished	1	1	1	0	0	0	0	0	0	0	0	0
641522617	Gp0003324	Clostridium botulinum sv. A BoNT/A3 Loch Maree	Clostridium	0000	000000000100	Incomplete Enzymes for Denitrification Steps	Bacteria	Finished	Engineered	Food production	Meat products	Cooked meat	Unclassified	Bacteria	Firmicutes_A	Clostridiales	Clostridiaceae	Clostridium_F	Clostridium_F botulinum	4259691	4092	DOE Joint Genome Institute (JGI), Los Alamos National Laboratory	Finished	0	0	0	0	0	0	0	0	0	1	0	0
641522619	Gp0003205	Clostridium botulinum sv. BoNT/B1 Okra	Clostridium	0000	000000000100	Incomplete Enzymes for Denitrification Steps	Bacteria	Finished	Engineered	Food production	Unclassified	Unclassified	Unclassified	Bacteria	Firmicutes_A	Clostridiales	Clostridiaceae	Clostridium_F	Clostridium_F botulinum	4107013	3961	DOE Joint Genome Institute (JGI), Los Alamos National Laboratory	Finished	0	0	0	0	0	0	0	0	0	1	0	0
641522620	Gp0001357	Corynebacterium urealyticum DSM 7109	Corynebacterium	0100	000001000000	Nitrite Reduction Only	Bacteria	Finished	Host-associated	Mammals: Human	Urinary system	Urinary bladder	Bladder stones	Bacteria	Actinobacteriota	Mycobacteriales	Mycobacteriaceae	Corynebacterium	Corynebacterium urealyticum	2369219	2084	Bielefeld University	Finished	0	0	0	0	0	1	0	0	0	0	0	0
641522623	Gp0003403	Escherichia coli C ATCC 8739	Escherichia	1010	111110000110	Nitrate and Nitric Oxide Reduction Only	Bacteria	Finished	Host-associated	Mammals: Human	Digestive system	Large intestine	Fecal	Bacteria	Proteobacteria	Enterobacterales	Enterobacteriaceae	Escherichia	Escherichia coli	4746218	4394	DOE Joint Genome Institute (JGI)	Finished	1	1	1	1	1	0	0	0	0	1	1	0
641522624	Gp0001982	Escherichia coli SECEC SMS-3-5	Escherichia	1010	111110000110	Nitrate and Nitric Oxide Reduction Only	Bacteria	Finished	Engineered	Industrial production	Unclassified	Unclassified	Unclassified	Bacteria	Proteobacteria	Enterobacterales	Enterobacteriaceae	Escherichia	Escherichia coli	5215377	5025	J. Craig Venter Institute	Finished	1	1	1	1	1	0	0	0	0	1	1	0
641522625	Gp0001421	Escherichia coli DH10B	Escherichia	1010	111110000110	Nitrate and Nitric Oxide Reduction Only	Bacteria	Finished	Engineered	Lab synthesis	Unclassified	Unclassified	Unclassified	Bacteria	Proteobacteria	Enterobacterales	Enterobacteriaceae	Escherichia	Escherichia coli	4686137	4271	Baylor College of Medicine	Finished	1	1	1	1	1	0	0	0	0	1	1	0
641522630	Gp0001516	Histophilus somni 2336	Histophilus	1000	000110000000	Nitrate Reduction Only	Bacteria	Finished	Host-associated	Mammals	Respiratory system	Unclassified	Unclassified	Bacteria	Proteobacteria	Enterobacterales	Pasteurellaceae	Histophilus	Histophilus somni	2263857	2044	DOE Joint Genome Institute (JGI)	Finished	0	0	0	1	1	0	0	0	0	0	0	0
641522633	Gp0001143	Limosilactobacillus fermentum IFO 3956	Limosilactobacillus	1000	111000010000	Nitrate Reduction Only	Bacteria	Finished	Engineered	Food production	Unclassified	Unclassified	Unclassified	Bacteria	Firmicutes	Lactobacillales	Lactobacillaceae	Limosilactobacillus	Limosilactobacillus fermentum	2098685	1915	University of Tokyo	Finished	1	1	1	0	0	0	0	1	0	0	0	0
641522635	Gp0001546	Leptothrix cholodnii SP-6	Leptothrix	1111	000110111001	Complete Denitrification	Bacteria	Finished	Environmental	Aquatic	Unclassified	Unclassified	Unclassified	Bacteria	Proteobacteria	Burkholderiales	Burkholderiaceae	Leptothrix	Leptothrix cholodnii	4909403	4420	DOE Joint Genome Institute (JGI)	Finished	0	0	0	1	1	0	1	1	1	0	0	1
641522638	Gp0002262	Methylobacterium radiotolerans JCM 2831	Methylobacterium	1000	111000000000	Nitrate Reduction Only	Bacteria	Finished	Host-associated	Plants	Unclassified	Unclassified	Unclassified	Bacteria	Proteobacteria	Rhizobiales	Beijerinckiaceae	Methylobacterium	Methylobacterium organophilum	6899110	6510	DOE Joint Genome Institute (JGI)	Finished	1	1	1	0	0	0	0	0	0	0	0	0
641522639	Gp0002263	Methylobacterium sp. 4-46	Methylobacterium	1001	111110000001	Nitrate and Nitrous Oxide Reduction Only	Bacteria	Finished	Host-associated	Plants	Roots	Nodule	Unclassified	Bacteria	Proteobacteria	Rhizobiales	Beijerinckiaceae	Methylobacterium	Methylobacterium sp000019365	7737025	7125	DOE Joint Genome Institute (JGI)	Finished	1	1	1	1	1	0	0	0	0	0	0	1
641522643	Gp0001761	Opitutus terrae PB90-1	Opitutus	0101	000001000001	Nitrite and Nitrous Oxide Reduction Only	Bacteria	Finished	Environmental	Terrestrial	Soil	Unclassified	Agricultural land	Bacteria	Verrucomicrobiota	Opitutales	Opitutaceae	Opitutus	Opitutus terrae	5957605	4701	DOE Joint Genome Institute (JGI)	Finished	0	0	0	0	0	1	0	0	0	0	0	1
641522648	Gp0002289	Shewanella halifaxensis HAW-EB4	Shewanella	1010	111110010110	Nitrate and Nitric Oxide Reduction Only	Bacteria	Finished	Environmental	Aquatic	Marine	Oceanic	Sediment	Bacteria	Proteobacteria	Enterobacterales	Shewanellaceae	Shewanella	Shewanella halifaxensis	5226917	4462	DOE Joint Genome Institute (JGI)	Finished	1	1	1	1	1	0	0	1	0	1	1	0
641522649	Gp0002291	Shewanella woodyi ATCC 51908	Shewanella	1100	111111010000	Nitrate and Nitrite Reduction Only	Bacteria	Finished	Host-associated	Mollusca	Unclassified	Unclassified	Unclassified	Bacteria	Proteobacteria	Enterobacterales	Shewanellaceae	Shewanella	Shewanella woodyi	5935403	5085	DOE Joint Genome Institute (JGI)	Finished	1	1	1	1	1	1	0	1	0	0	0	0
641522650	Gp0002012	Shigella boydii sv. 18 CDC 3083-94	Shigella	1010	011110000110	Nitrate and Nitric Oxide Reduction Only	Bacteria	Finished	Host-associated	Mammals: Human	Unclassified	Unclassified	Unclassified	Bacteria	Proteobacteria	Enterobacterales	Enterobacteriaceae	Escherichia	Escherichia coli	4874659	4725	J. Craig Venter Institute	Finished	0	1	1	1	1	0	0	0	0	1	1	0
641522657	Gp0002327	Pyrobaculum neutrophilum V24Sta	Pyrobaculum	0000	001000000000	Incomplete Enzymes for Denitrification Steps	Archaea	Finished	Environmental	Aquatic	Thermal springs	Unclassified	Unclassified	Archaea	Thermoproteota	Thermoproteales	Thermoproteaceae	Pyrobaculum	Pyrobaculum neutrophilum	1769823	2053	DOE Joint Genome Institute (JGI)	Finished	0	0	1	0	0	0	0	0	0	0	0	0
641522661	Gp0003357	Yersinia pseudotuberculosis sv. O3 YPIII	Yersinia	1000	000110000000	Nitrate Reduction Only	Bacteria	Finished	Host-associated	Mammals: Human	Unclassified	Unclassified	Unclassified	Bacteria	Proteobacteria	Enterobacterales	Enterobacteriaceae	Yersinia	Yersinia pestis	4689441	4298	DOE Joint Genome Institute (JGI), Los Alamos National Laboratory	Finished	0	0	0	1	1	0	0	0	0	0	0	0
641736100	Gp0001884	Salmonella enterica enterica sv. Schwarzengrund SL480	Salmonella	1010	111110000110	Nitrate and Nitric Oxide Reduction Only	Bacteria	Permanent Draft	Host-associated	Mammals: Human	Unclassified	Unclassified	Unclassified	Bacteria	Proteobacteria	Enterobacterales	Enterobacteriaceae	Salmonella	Salmonella enterica	4761576	5382	J. Craig Venter Institute	Permanent Draft	1	1	1	1	1	0	0	0	0	1	1	0
641736103	Gp0001877	Salmonella enterica enterica sv. Kentucky CDC 191	Salmonella	1010	111110000110	Nitrate and Nitric Oxide Reduction Only	Bacteria	Permanent Draft	Host-associated	Mammals: Human	Unclassified	Unclassified	Unclassified	Bacteria	Proteobacteria	Enterobacterales	Enterobacteriaceae	Salmonella	Salmonella enterica	4696566	5254	J. Craig Venter Institute	Permanent Draft	1	1	1	1	1	0	0	0	0	1	1	0
641736105	Gp0001874	Salmonella enterica enterica sv. Heidelberg SL486	Salmonella	1010	111110000110	Nitrate and Nitric Oxide Reduction Only	Bacteria	Permanent Draft	Host-associated	Mammals: Human	Unclassified	Unclassified	Unclassified	Bacteria	Proteobacteria	Enterobacterales	Enterobacteriaceae	Salmonella	Salmonella enterica	4728232	5386	J. Craig Venter Institute	Permanent Draft	1	1	1	1	1	0	0	0	0	1	1	0
641736111	Gp0001880	Salmonella enterica enterica sv. Newport SL317	Salmonella	1010	111110000110	Nitrate and Nitric Oxide Reduction Only	Bacteria	Permanent Draft	Host-associated	Mammals: Human	Unclassified	Unclassified	Unclassified	Bacteria	Proteobacteria	Enterobacterales	Enterobacteriaceae	Salmonella	Salmonella enterica	4948011	5712	J. Craig Venter Institute	Permanent Draft	1	1	1	1	1	0	0	0	0	1	1	0
641736116	Gp0003562	Escherichia coli O157:H7 EC4401	Escherichia	1010	111110000110	Nitrate and Nitric Oxide Reduction Only	Bacteria	Permanent Draft	Host-associated	Mammals: Human	Unclassified	Unclassified	Unclassified	Bacteria	Proteobacteria	Enterobacterales	Enterobacteriaceae	Escherichia	Escherichia coli	5733133	6433	J. Craig Venter Institute	Permanent Draft	1	1	1	1	1	0	0	0	0	1	1	0
641736117	Gp0001077	Burkholderia pseudomallei BCC215	Burkholderia	1101	111001010001	Nitrate, Nitrite and Nitrous Oxide Reduction Only	Bacteria	Permanent Draft	Host-associated	Mammals: Human	Unclassified	Unclassified	Unclassified	Bacteria	Proteobacteria	Burkholderiales	Burkholderiaceae	Burkholderia	Burkholderia mallei	7000410	7993	Naval Medical Research Center	Permanent Draft	1	1	1	0	0	1	0	1	0	0	0	1
641736118	Gp0001079	Burkholderia pseudomallei NCTC 13177	Burkholderia	1101	111001010001	Nitrate, Nitrite and Nitrous Oxide Reduction Only	Bacteria	Permanent Draft	Host-associated	Mammals: Human	Unclassified	Unclassified	Unclassified	Bacteria	Proteobacteria	Burkholderiales	Burkholderiaceae	Burkholderia	Burkholderia mallei	7123770	8161	Naval Medical Research Center	Permanent Draft	1	1	1	0	0	1	0	1	0	0	0	1
641736119	Gp0001070	Burkholderia pseudomallei 112	Burkholderia	1101	111001010001	Nitrate, Nitrite and Nitrous Oxide Reduction Only	Bacteria	Permanent Draft	Host-associated	Mammals: Human	Unclassified	Unclassified	Unclassified	Bacteria	Proteobacteria	Burkholderiales	Burkholderiaceae	Burkholderia	Burkholderia mallei	6919035	8109	Naval Medical Research Center	Permanent Draft	1	1	1	0	0	1	0	1	0	0	0	1
641736121	Gp0001068	Burkholderia oklahomensis C6786	Burkholderia	1100	111001010000	Nitrate and Nitrite Reduction Only	Bacteria	Permanent Draft	Host-associated	Mammals	Unclassified	Unclassified	Unclassified	Bacteria	Proteobacteria	Burkholderiales	Burkholderiaceae	Burkholderia	Burkholderia oklahomensis	6987607	7034	Naval Medical Research Center	Permanent Draft	1	1	1	0	0	1	0	1	0	0	0	0
641736122	Gp0001069	Burkholderia oklahomensis EO147	Burkholderia	1100	111001010000	Nitrate and Nitrite Reduction Only	Bacteria	Permanent Draft	Host-associated	Mammals: Human	Visual system	Conjunctiva	Unclassified	Bacteria	Proteobacteria	Burkholderiales	Burkholderiaceae	Burkholderia	Burkholderia oklahomensis	7047157	7289	Naval Medical Research Center	Permanent Draft	1	1	1	0	0	1	0	1	0	0	0	0
641736123	Gp0001950	Burkholderia ubonensis Bu	Burkholderia	1000	111000000000	Nitrate Reduction Only	Bacteria	Permanent Draft	Environmental	Terrestrial	Soil	Unclassified	Unclassified	Bacteria	Proteobacteria	Burkholderiales	Burkholderiaceae	Burkholderia	Burkholderia ubonensis	6932532	7250	Naval Medical Research Center	Permanent Draft	1	1	1	0	0	0	0	0	0	0	0	0
641736124	Gp0001081	Burkholderia thailandensis TXDOH	Burkholderia	1101	111001010001	Nitrate, Nitrite and Nitrous Oxide Reduction Only	Bacteria	Permanent Draft	Host-associated	Mammals: Human	Circulatory system	Blood	Unclassified	Bacteria	Proteobacteria	Burkholderiales	Burkholderiaceae	Burkholderia	Burkholderia thailandensis	6515911	6776	Naval Medical Research Center	Permanent Draft	1	1	1	0	0	1	0	1	0	0	0	1
641736125	Gp0001073	Burkholderia pseudomallei 7894	Burkholderia	1101	111001010001	Nitrate, Nitrite and Nitrous Oxide Reduction Only	Bacteria	Permanent Draft	Host-associated	Mammals: Human	Unclassified	Unclassified	Unclassified	Bacteria	Proteobacteria	Burkholderiales	Burkholderiaceae	Burkholderia	Burkholderia mallei	6978293	8370	Naval Medical Research Center	Permanent Draft	1	1	1	0	0	1	0	1	0	0	0	1
641736126	Gp0001076	Burkholderia pseudomallei B7210	Burkholderia	1101	111001010001	Nitrate, Nitrite and Nitrous Oxide Reduction Only	Bacteria	Permanent Draft	Host-associated	Mammals: Human	Respiratory system	Pleural space/cavity	Empyema drain	Bacteria	Proteobacteria	Burkholderiales	Burkholderiaceae	Burkholderia	Burkholderia mallei	6891693	8176	Naval Medical Research Center	Permanent Draft	1	1	1	0	0	1	0	1	0	0	0	1
641736127	Gp0001072	Burkholderia thailandensis MSMB43	Burkholderia	1100	111001010000	Nitrate and Nitrite Reduction Only	Bacteria	Permanent Draft	Environmental	Aquatic	Unclassified	Unclassified	Unclassified	Bacteria	Proteobacteria	Burkholderiales	Burkholderiaceae	Burkholderia	Burkholderia humptydooensis	6956166	7481	Naval Medical Research Center	Permanent Draft	1	1	1	0	0	1	0	1	0	0	0	0
641736128	Gp0001074	Burkholderia pseudomallei 9	Burkholderia	1101	111001010001	Nitrate, Nitrite and Nitrous Oxide Reduction Only	Bacteria	Permanent Draft	Host-associated	Mammals: Human	Unclassified	Unclassified	Unclassified	Bacteria	Proteobacteria	Burkholderiales	Burkholderiaceae	Burkholderia	Burkholderia mallei	6805947	8281	Naval Medical Research Center	Permanent Draft	1	1	1	0	0	1	0	1	0	0	0	1
641736129	Gp0001075	Burkholderia pseudomallei 91	Burkholderia	1101	111001010001	Nitrate, Nitrite and Nitrous Oxide Reduction Only	Bacteria	Permanent Draft	Host-associated	Mammals: Human	Unclassified	Unclassified	Unclassified	Bacteria	Proteobacteria	Burkholderiales	Burkholderiaceae	Burkholderia	Burkholderia mallei	6867787	8390	Naval Medical Research Center	Permanent Draft	1	1	1	0	0	1	0	1	0	0	0	1
641736130	Gp0001071	Burkholderia pseudomallei 14	Burkholderia	1101	111001010001	Nitrate, Nitrite and Nitrous Oxide Reduction Only	Bacteria	Permanent Draft	Host-associated	Mammals	Digestive system	Biliary tract	Liver	Bacteria	Proteobacteria	Burkholderiales	Burkholderiaceae	Burkholderia	Burkholderia mallei	6707583	8314	Naval Medical Research Center	Permanent Draft	1	1	1	0	0	1	0	1	0	0	0	1
641736131	Gp0001078	Burkholderia pseudomallei DM98	Burkholderia	1101	111001010001	Nitrate, Nitrite and Nitrous Oxide Reduction Only	Bacteria	Permanent Draft	Host-associated	Mammals: Human	Unclassified	Unclassified	Unclassified	Bacteria	Proteobacteria	Burkholderiales	Burkholderiaceae	Burkholderia	Burkholderia mallei	6688656	8639	Naval Medical Research Center	Permanent Draft	1	1	1	0	0	1	0	1	0	0	0	1
641736132	Gp0001080	Burkholderia thailandensis Bt4	Burkholderia	1101	111001010001	Nitrate, Nitrite and Nitrous Oxide Reduction Only	Bacteria	Permanent Draft	Environmental	Terrestrial	Soil	Unclassified	Unclassified	Bacteria	Proteobacteria	Burkholderiales	Burkholderiaceae	Burkholderia	Burkholderia thailandensis	6555995	6824	Naval Medical Research Center	Permanent Draft	1	1	1	0	0	1	0	1	0	0	0	1
641736137	Gp0002002	Clostridium botulinum NCTC 2916	Clostridium	0000	000000000100	Incomplete Enzymes for Denitrification Steps	Bacteria	Permanent Draft	Host-associated	Mammals: Human	Unclassified	Unclassified	Unclassified	Bacteria	Firmicutes_A	Clostridiales	Clostridiaceae	Clostridium_F	Clostridium_F botulinum	4031357	3811	J. Craig Venter Institute	Permanent Draft	0	0	0	0	0	0	0	0	0	1	0	0
641736148	Gp0002000	Clostridium botulinum Bf	Clostridium	0000	000000000100	Incomplete Enzymes for Denitrification Steps	Bacteria	Permanent Draft	Host-associated	Mammals: Human	Unclassified	Unclassified	Unclassified	Bacteria	Firmicutes_A	Clostridiales	Clostridiaceae	Clostridium_F	Clostridium_F botulinum	4217754	4034	J. Craig Venter Institute	Permanent Draft	0	0	0	0	0	0	0	0	0	1	0	0
641736151	Gp0002239	Paraburkholderia graminis C4D1M	Paraburkholderia	0000	101000000000	Incomplete Enzymes for Denitrification Steps	Bacteria	Permanent Draft	Host-associated	Plants	Roots	Rhizoplane	Unclassified	Bacteria	Proteobacteria	Burkholderiales	Burkholderiaceae	Paraburkholderia	Paraburkholderia graminis	7477263	6798	DOE Joint Genome Institute (JGI)	Permanent Draft	1	0	1	0	0	0	0	0	0	0	0	0
641736155	Gp0003500	Bacillus anthracis A0389	Bacillus	1000	111000000000	Nitrate Reduction Only	Bacteria	Permanent Draft	Host-associated	Unclassified	Unclassified	Unclassified	Unclassified	Bacteria	Firmicutes	Bacillales	Bacillaceae_G	Bacillus_A	Bacillus_A anthracis	5420403	5416	DOE Joint Genome Institute (JGI), J. Craig Venter Institute, Los Alamos National Laboratory	Permanent Draft	1	1	1	0	0	0	0	0	0	0	0	0
641736158	Gp0003248	Bacillus anthracis A0193	Bacillus	1000	111000000000	Nitrate Reduction Only	Bacteria	Permanent Draft	Host-associated	Mammals	Unclassified	Unclassified	Unclassified	Bacteria	Firmicutes	Bacillales	Bacillaceae_G	Bacillus_A	Bacillus_A anthracis	5392880	5416	DOE Joint Genome Institute (JGI), J. Craig Venter Institute, Los Alamos National Laboratory	Permanent Draft	1	1	1	0	0	0	0	0	0	0	0	0
641736159	Gp0003249	Bacillus anthracis A0442	Bacillus	1000	111000000000	Nitrate Reduction Only	Bacteria	Permanent Draft	Host-associated	Mammals	Unclassified	Unclassified	Unclassified	Bacteria	Firmicutes	Bacillales	Bacillaceae_G	Bacillus_A	Bacillus_A anthracis	5374836	5380	DOE Joint Genome Institute (JGI), J. Craig Venter Institute, Los Alamos National Laboratory	Permanent Draft	1	1	1	0	0	0	0	0	0	0	0	0
641736163	Gp0003399	Escherichia albertii TW07627	Escherichia	1010	111110000110	Nitrate and Nitric Oxide Reduction Only	Bacteria	Permanent Draft	Host-associated	Mammals: Human	Unclassified	Unclassified	Unclassified	Bacteria	Proteobacteria	Enterobacterales	Enterobacteriaceae	Escherichia	Escherichia albertii	4698533	4520	J. Craig Venter Institute	Permanent Draft	1	1	1	1	1	0	0	0	0	1	1	0
641736172	Gp0000887	Providencia stuartii ATCC 25827	Providencia	1000	111110000000	Nitrate Reduction Only	Bacteria	Permanent Draft	Host-associated	Mammals: Human	Digestive system	Large intestine	Fecal	Bacteria	Proteobacteria	Enterobacterales	Enterobacteriaceae	Providencia	Providencia stuartii	4603561	4539	Washington University in St. Louis	Permanent Draft	1	1	1	1	1	0	0	0	0	0	0	0
641736173	Gp0003251	Bacillus anthracis A0488	Bacillus	1000	111000000000	Nitrate Reduction Only	Bacteria	Permanent Draft	Host-associated	Mammals	Unclassified	Unclassified	Unclassified	Bacteria	Firmicutes	Bacillales	Bacillaceae_G	Bacillus_A	Bacillus_A anthracis	5392168	5404	DOE Joint Genome Institute (JGI), J. Craig Venter Institute, Los Alamos National Laboratory	Permanent Draft	1	1	1	0	0	0	0	0	0	0	0	0
641736192	Gp0002345	Candidatus Endoriftia persephone Hot96_1+Hot96_2	Candidatus	0000	000000001000	Incomplete Enzymes for Denitrification Steps	Bacteria	Permanent Draft	Environmental	Aquatic	Marine	Hydrothermal vents	Unclassified	Bacteria	Proteobacteria	Chromatiales	Sedimenticolaceae	Endoriftia	Endoriftia persephone	3203254	6450	GE Healthcare , SymBio Corporation, University of California, San Diego, Scripps Institute of Oceanography	Permanent Draft	0	0	0	0	0	0	0	0	1	0	0	0
641736194	Gp0001614	Mycobacterium tuberculosis Haarlem	Mycobacterium	1000	111000000000	Nitrate Reduction Only	Bacteria	Finished	Host-associated	Mammals: Human	Unclassified	Unclassified	Unclassified	Bacteria	Actinobacteriota	Mycobacteriales	Mycobacteriaceae	Mycobacterium	Mycobacterium tuberculosis	4347292	4376	Broad Institute	Finished	1	1	1	0	0	0	0	0	0	0	0	0
641736195	Gp0001095	Campylobacter jejuni jejuni sv. 23/36 81-176	Campylobacter	1000	000110000000	Nitrate Reduction Only	Bacteria	Finished	Host-associated	Mammals: Human	Digestive system	Large intestine	Fecal	Bacteria	Campylobacterota	Campylobacterales	Campylobacteraceae	Campylobacter_D	Campylobacter_D jejuni	1616175	1617	Yale University	Finished	0	0	0	1	1	0	0	0	0	0	0	0
641736199	Gp0001067	Burkholderia mallei PRL-20	Burkholderia	0101	110001010001	Nitrite and Nitrous Oxide Reduction Only	Bacteria	Permanent Draft	Host-associated	Mammals: Human	Circulatory system	Blood	Unclassified							5669751	6399	J. Craig Venter Institute	Permanent Draft	1	1	0	0	0	1	0	1	0	0	0	1
641736208	Gp0001872	Salmonella enterica enterica sv. Hadar RI_05P066	Salmonella	1010	111110000110	Nitrate and Nitric Oxide Reduction Only	Bacteria	Permanent Draft	Host-associated	Mammals: Human	Unclassified	Unclassified	Unclassified	Bacteria	Proteobacteria	Enterobacterales	Enterobacteriaceae	Salmonella	Salmonella enterica	4793325	5484	J. Craig Venter Institute	Permanent Draft	1	1	1	1	1	0	0	0	0	1	1	0
641736209	Gp0001886	Salmonella enterica enterica sv. Weltevreden HI_N05-537	Salmonella	1010	111110000110	Nitrate and Nitric Oxide Reduction Only	Bacteria	Permanent Draft	Host-associated	Mammals: Human	Unclassified	Unclassified	Unclassified	Bacteria	Proteobacteria	Enterobacterales	Enterobacteriaceae	Salmonella	Salmonella enterica	5047463	5711	J. Craig Venter Institute	Permanent Draft	1	1	1	1	1	0	0	0	0	1	1	0
641736211	Gp0002228	Yersinia pestis FV-1	Yersinia	0000	000010000000	Incomplete Enzymes for Denitrification Steps	Bacteria	Permanent Draft	Host-associated	Mammals	Unclassified	Unclassified	Unclassified	Bacteria	Proteobacteria	Enterobacterales	Enterobacteriaceae	Yersinia	Yersinia pestis	4472646	4821	Arizona State University	Permanent Draft	0	0	0	0	1	0	0	0	0	0	0	0
641736214	Gp0001990	Escherichia coli O157:H7 EC4196	Escherichia	1010	111110000110	Nitrate and Nitric Oxide Reduction Only	Bacteria	Permanent Draft	Host-associated	Mammals: Human	Unclassified	Unclassified	Unclassified	Bacteria	Proteobacteria	Enterobacterales	Enterobacteriaceae	Escherichia	Escherichia coli	5620606	6290	J. Craig Venter Institute	Permanent Draft	1	1	1	1	1	0	0	0	0	1	1	0
641736220	Gp0001987	Escherichia coli O157:H7 EC4076	Escherichia	1010	111110000110	Nitrate and Nitric Oxide Reduction Only	Bacteria	Permanent Draft	Host-associated	Mammals: Human	Unclassified	Unclassified	Unclassified	Bacteria	Proteobacteria	Enterobacterales	Enterobacteriaceae	Escherichia	Escherichia coli	5705645	6366	J. Craig Venter Institute	Permanent Draft	1	1	1	1	1	0	0	0	0	1	1	0
641736221	Gp0001988	Escherichia coli O157:H7 EC4113	Escherichia	1010	111110000110	Nitrate and Nitric Oxide Reduction Only	Bacteria	Permanent Draft	Host-associated	Mammals: Human	Unclassified	Unclassified	Unclassified	Bacteria	Proteobacteria	Enterobacterales	Enterobacteriaceae	Escherichia	Escherichia coli	5655847	6347	J. Craig Venter Institute	Permanent Draft	1	1	1	1	1	0	0	0	0	1	1	0
641736222	Gp0003563	Escherichia coli O157:H7 EC4486	Escherichia	1010	111110000110	Nitrate and Nitric Oxide Reduction Only	Bacteria	Permanent Draft	Host-associated	Mammals: Human	Unclassified	Unclassified	Unclassified	Bacteria	Proteobacteria	Enterobacterales	Enterobacteriaceae	Escherichia	Escherichia coli	5933166	6648	J. Craig Venter Institute	Permanent Draft	1	1	1	1	1	0	0	0	0	1	1	0
641736224	Gp0003565	Escherichia coli O157:H7 EC869	Escherichia	1010	111110000110	Nitrate and Nitric Oxide Reduction Only	Bacteria	Permanent Draft	Host-associated	Mammals: Human	Unclassified	Unclassified	Unclassified	Bacteria	Proteobacteria	Enterobacterales	Enterobacteriaceae	Escherichia	Escherichia coli	5731065	6381	J. Craig Venter Institute	Permanent Draft	1	1	1	1	1	0	0	0	0	1	1	0
641736225	Gp0003564	Escherichia coli O157:H7 EC4501	Escherichia	1010	111110000110	Nitrate and Nitric Oxide Reduction Only	Bacteria	Permanent Draft	Host-associated	Mammals: Human	Unclassified	Unclassified	Unclassified							5677181	6422	J. Craig Venter Institute	Permanent Draft	1	1	1	1	1	0	0	0	0	1	1	0
641736226	Gp0003639	Escherichia coli O157:H7 EC508	Escherichia	1010	111110000110	Nitrate and Nitric Oxide Reduction Only	Bacteria	Permanent Draft	Host-associated	Mammals: Human	Digestive system	Large intestine	Fecal	Bacteria	Proteobacteria	Enterobacterales	Enterobacteriaceae	Escherichia	Escherichia coli	5656666	6327	J. Craig Venter Institute	Permanent Draft	1	1	1	1	1	0	0	0	0	1	1	0
641736228	Gp0002224	Yersinia pestis bv. Orientalis F1991016	Yersinia	1000	000110000000	Nitrate Reduction Only	Bacteria	Permanent Draft	Host-associated	Mammals	Unclassified	Unclassified	Unclassified							4892085	4339	J. Craig Venter Institute	Permanent Draft	0	0	0	1	1	0	0	0	0	0	0	0
641736230	Gp0001882	Salmonella enterica enterica sv. Saint Paul SARA29	Salmonella	1010	111110000110	Nitrate and Nitric Oxide Reduction Only	Bacteria	Permanent Draft	Host-associated	Mammals: Human	Unclassified	Unclassified	Unclassified	Bacteria	Proteobacteria	Enterobacterales	Enterobacteriaceae	Salmonella	Salmonella enterica	4928961	5690	J. Craig Venter Institute	Permanent Draft	1	1	1	1	1	0	0	0	0	1	1	0
641736231	Gp0001875	Salmonella enterica enetrica sv. S4,[5],12:i: CVM23701	Salmonella	1010	111110000110	Nitrate and Nitric Oxide Reduction Only	Bacteria	Permanent Draft	Host-associated	Mammals: Human	Unclassified	Unclassified	Unclassified	Bacteria	Proteobacteria	Enterobacterales	Enterobacteriaceae	Salmonella	Salmonella enterica	4895918	5645	J. Craig Venter Institute	Permanent Draft	1	1	1	1	1	0	0	0	0	1	1	0
641736234	Gp0001878	Salmonella enterica enterica sv. Kentucky CVM29188	Salmonella	1010	111110000110	Nitrate and Nitric Oxide Reduction Only	Bacteria	Permanent Draft	Host-associated	Mammals: Human	Unclassified	Unclassified	Unclassified	Bacteria	Proteobacteria	Enterobacterales	Enterobacteriaceae	Salmonella	Salmonella enterica	5000919	5633	J. Craig Venter Institute	Permanent Draft	1	1	1	1	1	0	0	0	0	1	1	0
641736240	Gp0004081	Mycobacterium tuberculosis H37Ra	Mycobacterium	1000	111000000000	Nitrate Reduction Only	Bacteria	Permanent Draft	Engineered	Laboratory developed	Unclassified	Unclassified	Unclassified	Bacteria	Actinobacteriota	Mycobacteriales	Mycobacteriaceae	Mycobacterium	Mycobacterium tuberculosis	4326442	4489	Beijing Genomics Institute (BGI)	Permanent Draft	1	1	1	0	0	0	0	0	0	0	0	0
641736242	Gp0002222	Yersinia pestis bv. Antiqua B42003004	Yersinia	1000	000110000000	Nitrate Reduction Only	Bacteria	Permanent Draft	Host-associated	Mammals	Unclassified	Unclassified	Unclassified	Bacteria	Proteobacteria	Enterobacterales	Enterobacteriaceae	Yersinia	Yersinia pestis	4841690	4349	J. Craig Venter Institute	Permanent Draft	0	0	0	1	1	0	0	0	0	0	0	0
641736243	Gp0002225	Yersinia pestis bv. Mediaevalis K1973002	Yersinia	0000	000010000000	Incomplete Enzymes for Denitrification Steps	Bacteria	Permanent Draft	Host-associated	Mammals	Unclassified	Unclassified	Unclassified	Bacteria	Proteobacteria	Enterobacterales	Enterobacteriaceae	Yersinia	Yersinia pestis	4720694	4260	J. Craig Venter Institute	Permanent Draft	0	0	0	0	1	0	0	0	0	0	0	0
641736244	Gp0002223	Yersinia pestis bv. Antiqua E1979001	Yersinia	1000	000110000000	Nitrate Reduction Only	Bacteria	Permanent Draft	Host-associated	Mammals	Unclassified	Unclassified	Unclassified	Bacteria	Proteobacteria	Enterobacterales	Enterobacteriaceae	Yersinia	Yersinia pestis	4847813	4314	J. Craig Venter Institute	Permanent Draft	0	0	0	1	1	0	0	0	0	0	0	0
641736247	Gp0002220	Yersinia pestis bv. Orientalis MG05-1020	Yersinia	1000	000110000000	Nitrate Reduction Only	Bacteria	Permanent Draft	Host-associated	Mammals: Human	Unclassified	Unclassified	Unclassified	Bacteria	Proteobacteria	Enterobacterales	Enterobacteriaceae	Yersinia	Yersinia pestis	4977609	4509	J. Craig Venter Institute	Permanent Draft	0	0	0	1	1	0	0	0	0	0	0	0
641736248	Gp0002221	Yersinia pestis bv. Antiqua UG05-0454	Yersinia	1000	000110000000	Nitrate Reduction Only	Bacteria	Permanent Draft	Host-associated	Mammals: Human	Lymphatic system	Lymph nodes	Unclassified	Bacteria	Proteobacteria	Enterobacterales	Enterobacteriaceae	Yersinia	Yersinia pestis	4838246	4287	J. Craig Venter Institute	Permanent Draft	0	0	0	1	1	0	0	0	0	0	0	0
641736250	Gp0003250	Bacillus anthracis A0465	Bacillus	1000	111000000000	Nitrate Reduction Only	Bacteria	Permanent Draft	Host-associated	Mammals	Unclassified	Unclassified	Unclassified	Bacteria	Firmicutes	Bacillales	Bacillaceae_G	Bacillus_A	Bacillus_A anthracis	5407149	5419	DOE Joint Genome Institute (JGI), J. Craig Venter Institute, Los Alamos National Laboratory	Permanent Draft	1	1	1	0	0	0	0	0	0	0	0	0
641736251	Gp0003247	Bacillus anthracis A0174	Bacillus	1000	111000000000	Nitrate Reduction Only	Bacteria	Permanent Draft	Host-associated	Unclassified	Unclassified	Unclassified	Unclassified	Bacteria	Firmicutes	Bacillales	Bacillaceae_G	Bacillus_A	Bacillus_A anthracis	5291908	5306	DOE Joint Genome Institute (JGI), J. Craig Venter Institute, Los Alamos National Laboratory	Permanent Draft	1	1	1	0	0	0	0	0	0	0	0	0
641736255	Gp0001762	Paenibacillus larvae larvae BRL-230010	Paenibacillus	1000	111000000000	Nitrate Reduction Only	Bacteria	Permanent Draft	Host-associated	Arthropoda: Insects	Larva	Unclassified	Unclassified	Bacteria	Firmicutes	Paenibacillales	NBRC-103111	Paenibacillus_H	Paenibacillus_H larvae	4016553	5021	Baylor College of Medicine	Permanent Draft	1	1	1	0	0	0	0	0	0	0	0	0
641736256	Gp0001475	Fusobacterium nucleatum polymorphum ATCC 10953	Fusobacterium	0000	000000000100	Incomplete Enzymes for Denitrification Steps	Bacteria	Permanent Draft	Host-associated	Mammals: Human	Digestive system	Oral cavity	Unclassified	Bacteria	Fusobacteriota	Fusobacteriales	Fusobacteriaceae	Fusobacterium	Fusobacterium polymorphum	2428298	2430	Baylor College of Medicine	Permanent Draft	0	0	0	0	0	0	0	0	0	1	0	0
641736268	Gp0001483	Gemmata obscuriglobus UQM 2246	Gemmata	0000	001000000000	Incomplete Enzymes for Denitrification Steps	Bacteria	Permanent Draft	Environmental	Aquatic	Freshwater	Unclassified	Unclassified	Bacteria	Planctomycetota	Gemmatales	Gemmataceae	Gemmata	Gemmata obscuriglobus	9161841	8086	J. Craig Venter Institute	Permanent Draft	0	0	1	0	0	0	0	0	0	0	0	0
642555103	Gp0003810	Actinobacillus pleuropneumoniae sv. 7 AP76	Actinobacillus	1100	000111000000	Nitrate and Nitrite Reduction Only	Bacteria	Finished	Host-associated	Mammals	Respiratory system	Unclassified	Unclassified	Bacteria	Proteobacteria	Enterobacterales	Pasteurellaceae	Actinobacillus	Actinobacillus lignieresii	2345435	2220	University of Veterinary Medicine Hanover	Finished	0	0	0	1	1	1	0	0	0	0	0	0
642555105	Gp0000932	Alteromonas mediterranea DE	Alteromonas	1000	111000000000	Nitrate Reduction Only	Bacteria	Finished	Environmental	Aquatic	Marine	Unclassified	Unclassified							4412282	4128	J. Craig Venter Institute	Finished	1	1	1	0	0	0	0	0	0	0	0	0
642555106	Gp0002236	Anaeromyxobacter sp. K	Anaeromyxobacter	1001	111100010001	Nitrate and Nitrous Oxide Reduction Only	Bacteria	Finished	Environmental	Terrestrial	Soil	Unclassified	Unclassified	Bacteria	Myxococcota	Myxococcales	Anaeromyxobacteraceae	Anaeromyxobacter	Anaeromyxobacter dehalogenans	5061632	4551	DOE Joint Genome Institute (JGI)	Finished	1	1	1	1	0	0	0	1	0	0	0	1
642555110	Gp0001054	Brucella abortus S19	Brucella	1111	111001011001	Complete Denitrification	Bacteria	Finished	Host-associated	Mammals	Integumentary system	Mammary gland	Milk							3283936	3066	Virginia Bioinformatics Institute	Finished	1	1	1	0	0	1	0	1	1	0	0	1
642555111	Gp0003924	Burkholderia multivorans ATCC 17616	Burkholderia	1000	111000000000	Nitrate Reduction Only	Bacteria	Finished	Environmental	Terrestrial	Soil	Unclassified	Unclassified	Bacteria	Proteobacteria	Burkholderiales	Burkholderiaceae	Burkholderia	Burkholderia multivorans	7008810	6193	Tohoku University	Finished	1	1	1	0	0	0	0	0	0	0	0	0
642555112	Gp0002243	Paraburkholderia phymatum STM815	Paraburkholderia	1000	111000000000	Nitrate Reduction Only	Bacteria	Finished	Host-associated	Plants	Roots	Nodule	Unclassified	Bacteria	Proteobacteria	Burkholderiales	Burkholderiaceae	Paraburkholderia	Paraburkholderia phymatum	8676562	7574	DOE Joint Genome Institute (JGI)	Finished	1	1	1	0	0	0	0	0	0	0	0	0
642555116	Gp0001124	Candidatus Kuenenia stuttgartiensis	Candidatus	0100	110000100000	Nitrite Reduction Only	Bacteria	Permanent Draft						Bacteria	Planctomycetota	Brocadiales	Brocadiaceae	Kuenenia	Kuenenia stuttgartiensis	4218325	4709	CEA Genoscope	Permanent Draft	1	1	0	0	0	0	1	0	0	0	0	0
642555119	Gp0003323	Cellvibrio japonicus Ueda107	Cellvibrio	0000	000000010000	Incomplete Enzymes for Denitrification Steps	Bacteria	Finished	Environmental	Terrestrial	Soil	Unclassified	Agricultural land	Bacteria	Proteobacteria	Pseudomonadales	Cellvibrionaceae	Cellvibrio	Cellvibrio japonicus	4576573	3811	J. Craig Venter Institute	Finished	0	0	0	0	0	0	0	1	0	0	0	0
642555120	Gp0003265	Chlorobaculum parvum DSM 263	Chlorobaculum	0000	001000000000	Incomplete Enzymes for Denitrification Steps	Bacteria	Finished	Engineered	Wastewater	Unclassified	Unclassified	Unclassified	Bacteria	Bacteroidota	Chlorobiales	Chlorobiaceae	Chlorobaculum	Chlorobaculum parvum_A	2289249	2133	DOE Joint Genome Institute (JGI)	Finished	0	0	1	0	0	0	0	0	0	0	0	0
642555121	Gp0001323	Chlorobium limicola DSM 245	Chlorobium	0000	001000000000	Incomplete Enzymes for Denitrification Steps	Bacteria	Finished	Environmental	Aquatic	Thermal springs	Unclassified	Unclassified	Bacteria	Bacteroidota	Chlorobiales	Chlorobiaceae	Chlorobium	Chlorobium limicola	2763181	2576	DOE Joint Genome Institute (JGI)	Finished	0	0	1	0	0	0	0	0	0	0	0	0
642555122	Gp0001325	Chlorobium phaeobacteroides BS1	Chlorobium	0000	001000000000	Incomplete Enzymes for Denitrification Steps	Bacteria	Finished	Environmental	Aquatic	Marine	Unclassified	Unclassified	Bacteria	Bacteroidota	Chlorobiales	Chlorobiaceae	Chlorobium_A	Chlorobium_A phaeobacteroides_A	2736403	2611	DOE Joint Genome Institute (JGI)	Finished	0	0	1	0	0	0	0	0	0	0	0	0
642555129	Gp0001487	Citrifermentans bemidjiense Bem	Citrifermentans	0010	000000011000	Nitric Oxide Reduction Only	Bacteria	Finished	Environmental	Aquatic	Sediment	Unclassified	Unclassified	Bacteria	Desulfobacterota	Geobacterales	Geobacteraceae	Geomonas	Geomonas bemidjiensis	4615150	4090	DOE Joint Genome Institute (JGI)	Finished	0	0	0	0	0	0	0	1	1	0	0	0
642555130	Gp0002255	Trichlorobacter lovleyi SZ	Trichlorobacter	1000	111100000000	Nitrate Reduction Only	Bacteria	Finished	Environmental	Aquatic	Freshwater	Lotic	Unclassified	Bacteria	Desulfobacterota	Geobacterales	Pseudopelobacteraceae	Trichlorobacter	Trichlorobacter lovleyi	3994874	3777	DOE Joint Genome Institute (JGI)	Finished	1	1	1	1	0	0	0	0	0	0	0	0
642555132	Gp0001773	Hydrogenobaculum sp. Y04AAS1	Hydrogenobaculum	0100	110000110000	Nitrite Reduction Only	Bacteria	Finished	Environmental	Aquatic	Thermal springs	Unclassified	Unclassified	Bacteria	Aquificota	Aquificales	Hydrogenobaculaceae	Hydrogenobaculum	Hydrogenobaculum sp000020785	1559514	1691	DOE Joint Genome Institute (JGI)	Finished	1	1	0	0	0	0	1	1	0	0	0	0
642555135	Gp0001142	Limosilactobacillus reuteri JCM 1112	Limosilactobacillus	1000	111000000000	Nitrate Reduction Only	Bacteria	Finished	Host-associated	Mammals: Human	Digestive system	Large intestine	Fecal	Bacteria	Firmicutes	Lactobacillales	Lactobacillaceae	Limosilactobacillus	Limosilactobacillus reuteri	2039414	1901	University of Tokyo	Finished	1	1	1	0	0	0	0	0	0	0	0	0
642555136	Gp0001544	Leptospira biflexa sv. Patoc 1 (Ames)	Leptospira	0111	000001011001	Nitrite, Nitric Oxide and Nitrous Oxide Reduction Only	Bacteria	Finished	Environmental	Aquatic	Freshwater	Unclassified	Unclassified	Bacteria	Spirochaetota	Leptospirales	Leptospiraceae	Leptospira_A	Leptospira_A biflexa	3956089	3641	Australian Genome Research Facility, Institut Pasteur, Monash University, U.S. Department of Agriculture, Agricultural Research Service, National Animal Disease Center, Victorian Bioinformatics Consortium	Finished	0	0	0	0	0	1	0	1	1	0	0	1
642555137	Gp0004155	Leptospira biflexa sv. Patoc Patoc 1 (Paris)	Leptospira	0111	000001011001	Nitrite, Nitric Oxide and Nitrous Oxide Reduction Only	Bacteria	Finished	Environmental	Aquatic	Freshwater	Unclassified	Unclassified	Bacteria	Spirochaetota	Leptospirales	Leptospiraceae	Leptospira_A	Leptospira_A biflexa	3951448	3770	Institut Pasteur	Finished	0	0	0	0	0	1	0	1	1	0	0	1
642555138	Gp0003405	Methylacidiphilum infernorum V4	Methylacidiphilum	0110	000001011000	Nitrite and Nitric Oxide Reduction Only	Bacteria	Finished	Environmental	Terrestrial	Soil	Unclassified	Unclassified	Bacteria	Verrucomicrobiota	Methylacidiphilales	Methylacidiphilaceae	Methylacidiphilum	Methylacidiphilum infernorum	2287145	2521	University of Hawaii	Finished	0	0	0	0	0	1	0	1	1	0	0	0
642555143	Gp0003780	Neisseria gonorrhoeae NCCP11945	Neisseria	0101	000001010001	Nitrite and Nitrous Oxide Reduction Only	Bacteria	Finished	Host-associated	Mammals: Human	Reproductive system	Vagina	Unclassified	Bacteria	Proteobacteria	Burkholderiales	Neisseriaceae	Neisseria	Neisseria gonorrhoeae	2236178	2741	Geno Technology Inc.	Finished	0	0	0	0	0	1	0	1	0	0	0	1
642555146	Gp0001105	Pelodictyon phaeoclathratiforme BU-1	Pelodictyon	0000	001000000000	Incomplete Enzymes for Denitrification Steps	Bacteria	Finished						Bacteria	Bacteroidota	Chlorobiales	Chlorobiaceae	Chlorobium	Chlorobium phaeoclathratiforme	3018238	2765	DOE Joint Genome Institute (JGI)	Finished	0	0	1	0	0	0	0	0	0	0	0	0
642555147	Gp0002005	Phenylobacterium zucineum HLK1	Phenylobacterium	1100	111001010000	Nitrate and Nitrite Reduction Only	Bacteria	Finished	Host-associated	Mammals: Human	Reproductive system	Unclassified	Unclassified	Bacteria	Proteobacteria	Caulobacterales	Caulobacteraceae	Phenylobacterium	Phenylobacterium zucineum	4379231	3899	Beijing Genomics Institute (BGI)	Finished	1	1	1	0	0	1	0	1	0	0	0	0
642555148	Gp0001137	Porphyromonas gingivalis ATCC 33277	Porphyromonas	0000	000000000100	Incomplete Enzymes for Denitrification Steps	Bacteria	Finished	Host-associated	Mammals: Human	Digestive system	Oral cavity	Unclassified	Bacteria	Bacteroidota	Bacteroidales	Porphyromonadaceae	Porphyromonas	Porphyromonas gingivalis	2354886	2155	University of Tokyo	Finished	0	0	0	0	0	0	0	0	0	1	0	0
642555149	Gp0001790	Prosthecochloris aestuarii SK413, DSM 271	Prosthecochloris	0000	001000000000	Incomplete Enzymes for Denitrification Steps	Bacteria	Finished	Environmental	Aquatic	Freshwater	Unclassified	Unclassified	Bacteria	Bacteroidota	Chlorobiales	Chlorobiaceae	Prosthecochloris	Prosthecochloris aestuarii	2579695	2451	DOE Joint Genome Institute (JGI)	Finished	0	0	1	0	0	0	0	0	0	0	0	0
642555150	Gp0001792	Proteus mirabilis HI4320	Proteus	1000	111000000000	Nitrate Reduction Only	Bacteria	Finished	Host-associated	Mammals: Human	Urinary system	Urine	Unclassified	Bacteria	Proteobacteria	Enterobacterales	Enterobacteriaceae	Proteus	Proteus mirabilis	4099895	3784	Wellcome Trust Sanger Institute	Finished	1	1	1	0	0	0	0	0	0	0	0	0
642555151	Gp0002286	Ralstonia pickettii 12J	Ralstonia	1101	111111010001	Nitrate, Nitrite and Nitrous Oxide Reduction Only	Bacteria	Finished	Environmental	Aquatic	Sediment	Unclassified	Unclassified	Bacteria	Proteobacteria	Burkholderiales	Burkholderiaceae	Ralstonia	Ralstonia pickettii_B	5325729	5092	DOE Joint Genome Institute (JGI)	Finished	1	1	1	1	1	1	0	1	0	0	0	1
642555153	Gp0001823	Rhodopseudomonas palustris TIE-1	Rhodopseudomonas	0111	000001011001	Nitrite, Nitric Oxide and Nitrous Oxide Reduction Only	Bacteria	Finished	Environmental	Aquatic	Freshwater	Wetlands	Unclassified	Bacteria	Proteobacteria	Rhizobiales	Xanthobacteraceae	Rhodopseudomonas	Rhodopseudomonas palustris_F	5744041	5377	DOE Joint Genome Institute (JGI)	Finished	0	0	0	0	0	1	0	1	1	0	0	1
642555154	Gp0001870	Salmonella enterica sv. Agona SL483	Salmonella	1010	111110000110	Nitrate and Nitric Oxide Reduction Only	Bacteria	Finished	Host-associated	Mammals: Human	Unclassified	Unclassified	Unclassified	Bacteria	Proteobacteria	Enterobacterales	Enterobacteriaceae	Salmonella	Salmonella enterica	4836638	4720	J. Craig Venter Institute	Finished	1	1	1	1	1	0	0	0	0	1	1	0
642555155	Gp0001871	Salmonella enterica sv. Dublin CT_02021853	Salmonella	1010	111110000110	Nitrate and Nitric Oxide Reduction Only	Bacteria	Finished	Host-associated	Mammals	Unclassified	Unclassified	Unclassified	Bacteria	Proteobacteria	Enterobacterales	Enterobacteriaceae	Salmonella	Salmonella enterica	4917459	4721	J. Craig Venter Institute	Finished	1	1	1	1	1	0	0	0	0	1	1	0
642555156	Gp0001873	Salmonella enterica sv. Heidelberg SL476	Salmonella	1010	111110000110	Nitrate and Nitric Oxide Reduction Only	Bacteria	Finished	Host-associated	Mammals: Human	Unclassified	Unclassified	Unclassified	Bacteria	Proteobacteria	Enterobacterales	Enterobacteriaceae	Salmonella	Salmonella enterica	4983515	4884	J. Craig Venter Institute	Finished	1	1	1	1	1	0	0	0	0	1	1	0
642555157	Gp0001879	Salmonella enterica sv. Newport SL254	Salmonella	1010	111110000110	Nitrate and Nitric Oxide Reduction Only	Bacteria	Finished	Host-associated	Mammals: Human	Unclassified	Unclassified	Unclassified	Bacteria	Proteobacteria	Enterobacterales	Enterobacteriaceae	Salmonella	Salmonella enterica	5007719	4913	J. Craig Venter Institute	Finished	1	1	1	1	1	0	0	0	0	1	1	0
642555158	Gp0001862	Salmonella enterica sv. Paratyphi A AKU_12601	Salmonella	1010	111110000110	Nitrate and Nitric Oxide Reduction Only	Bacteria	Finished	Host-associated	Mammals: Human	Unclassified	Unclassified	Unclassified	Bacteria	Proteobacteria	Enterobacterales	Enterobacteriaceae	Salmonella	Salmonella enterica	4581797	4208	Wellcome Trust Sanger Institute	Finished	1	1	1	1	1	0	0	0	0	1	1	0
642555159	Gp0001883	Salmonella enterica enterica sv. Schwarzengrund CVM19633	Salmonella	1010	111110000110	Nitrate and Nitric Oxide Reduction Only	Bacteria	Finished	Engineered	Food production	Unclassified	Unclassified	Unclassified	Bacteria	Proteobacteria	Enterobacterales	Enterobacteriaceae	Salmonella	Salmonella enterica	4823887	4730	J. Craig Venter Institute	Finished	1	1	1	1	1	0	0	0	0	1	1	0
642555160	Gp0000472	Staphylococcus haemolyticus JCSC1435	Staphylococcus	1000	111000000000	Nitrate Reduction Only	Bacteria	Finished	Host-associated	Mammals: Human	Unclassified	Unclassified	Unclassified	Bacteria	Firmicutes	Staphylococcales	Staphylococcaceae	Staphylococcus	Staphylococcus haemolyticus	2697861	2809	National Institute of Technology and Evaluation	Finished	1	1	1	0	0	0	0	0	0	0	0	0
642555161	Gp0002036	Stenotrophomonas maltophilia K279a	Stenotrophomonas	1000	111000000000	Nitrate Reduction Only	Bacteria	Finished	Host-associated	Mammals: Human	Circulatory system	Blood	Unclassified	Bacteria	Proteobacteria	Xanthomonadales	Xanthomonadaceae	Stenotrophomonas	Stenotrophomonas maltophilia	4851126	4472	Wellcome Trust Sanger Institute	Finished	1	1	1	0	0	0	0	0	0	0	0	0
642555162	Gp0002292	Stenotrophomonas maltophilia R551-3	Stenotrophomonas	1000	111000000000	Nitrate Reduction Only	Bacteria	Finished	Host-associated	Mammals: Human	Unclassified	Unclassified	Unclassified	Bacteria	Proteobacteria	Xanthomonadales	Xanthomonadaceae	Stenotrophomonas	Stenotrophomonas maltophilia_L	4573969	4129	DOE Joint Genome Institute (JGI)	Finished	1	1	1	0	0	0	0	0	0	0	0	0
642555165	Gp0002088	Sulfurihydrogenibium sp. YO3AOP1	Sulfurihydrogenibium	1101	000110110001	Nitrate, Nitrite and Nitrous Oxide Reduction Only	Bacteria	Finished	Environmental	Terrestrial	Soil	Unclassified	Unclassified	Bacteria	Aquificota	Hydrogenothermales	Hydrogenothermaceae	Sulfurihydrogenibium	Sulfurihydrogenibium sp000020325	1838442	1823	DOE Joint Genome Institute (JGI)	Finished	0	0	0	1	1	0	1	1	0	0	0	1
642555167	Gp0006300	Aliivibrio fischeri MJ11	Aliivibrio	1010	000110000110	Nitrate and Nitric Oxide Reduction Only	Bacteria	Finished	Host-associated	Mollusca	Unclassified	Unclassified	Unclassified	Bacteria	Proteobacteria	Enterobacterales	Vibrionaceae	Aliivibrio	Aliivibrio fischeri	4503336	4175	J. Craig Venter Institute	Finished	0	0	0	1	1	0	0	0	0	1	1	0
642555171	Gp0003356	Yersinia pseudotuberculosis sv. IB PB1/+	Yersinia	1000	000110000000	Nitrate Reduction Only	Bacteria	Finished	Host-associated	Mammals: Human	Unclassified	Unclassified	Unclassified	Bacteria	Proteobacteria	Enterobacterales	Enterobacteriaceae	Yersinia	Yersinia pestis	4765431	4342	DOE Joint Genome Institute (JGI)	Finished	0	0	0	1	1	0	0	0	0	0	0	0
642555172	Gp0003454	Endomicrobium trichonymphae Rs-D17	Endomicrobium	0000	000000000100	Incomplete Enzymes for Denitrification Steps	Bacteria	Permanent Draft	Host-associated	Arthropoda: Insects	Digestive system	Unclassified	Unclassified	Bacteria	Elusimicrobiota	Endomicrobiales	Endomicrobiaceae	Endomicrobium_A	Endomicrobium_A trichonymphae	1148570	824	RIKEN	Permanent Draft	0	0	0	0	0	0	0	0	0	1	0	0
642791603	Gp0000951	Geobacillus thermodenitrificans G11MC16	Geobacillus	1101	111001010001	Nitrate, Nitrite and Nitrous Oxide Reduction Only	Bacteria	Permanent Draft						Bacteria	Firmicutes	Bacillales	Anoxybacillaceae	Geobacillus	Geobacillus thermodenitrificans	3545187	3701	DOE Joint Genome Institute (JGI)	Permanent Draft	1	1	1	0	0	1	0	1	0	0	0	1
642791610	Gp0000948	Acetivibrio thermocellus JW20	Acetivibrio	0000	000000000100	Incomplete Enzymes for Denitrification Steps	Bacteria	Permanent Draft	Host-associated	Plants	Unclassified	Unclassified	Unclassified	Bacteria	Firmicutes_A	Acetivibrionales	Acetivibrionaceae	Hungateiclostridium	Hungateiclostridium thermocellum	3321980	3027	DOE Joint Genome Institute (JGI)	Permanent Draft	0	0	0	0	0	0	0	0	0	1	0	0
642791615	Gp0000885	Clostridium sporogenes ATCC 15579	Clostridium	0000	000000000100	Incomplete Enzymes for Denitrification Steps	Bacteria	Permanent Draft	Host-associated	Mammals: Human	Digestive system	Large intestine	Fecal	Bacteria	Firmicutes_A	Clostridiales	Clostridiaceae	Clostridium_F	Clostridium_F botulinum_A	4102125	3869	Washington University in St. Louis	Permanent Draft	0	0	0	0	0	0	0	0	0	1	0	0
642791618	Gp0001333	Chthoniobacter flavus Ellin428	Chthoniobacter	0100	000001000000	Nitrite Reduction Only	Bacteria	Permanent Draft	Host-associated	Plants	Unclassified	Unclassified	Unclassified	Bacteria	Verrucomicrobiota	Chthoniobacterales	Chthoniobacteraceae	Chthoniobacter	Chthoniobacter flavus	7848700	6778	DOE Joint Genome Institute (JGI)	Permanent Draft	0	0	0	0	0	1	0	0	0	0	0	0
642791630	Gp0001984	Escherichia coli O157:H7 EC4024	Escherichia	1010	111110000110	Nitrate and Nitric Oxide Reduction Only	Bacteria	Permanent Draft	Host-associated	Mammals: Human	Unclassified	Unclassified	Unclassified	Bacteria	Proteobacteria	Enterobacterales	Enterobacteriaceae	Escherichia	Escherichia coli	6199307	6540	J. Craig Venter Institute	Permanent Draft	1	1	1	1	1	0	0	0	0	1	1	0
642979302	Gp0003782	Rhizobium etli GR56	Rhizobium	0100	000001001000	Nitrite Reduction Only	Bacteria	Permanent Draft						Bacteria	Proteobacteria	Rhizobiales	Rhizobiaceae	Rhizobium	Rhizobium sp002531955	4164184	5440	National Autonomous University of Mexico	Permanent Draft	0	0	0	0	0	1	0	0	1	0	0	0
642979303	Gp0003859	Rhizobium etli 8C-3	Rhizobium	0100	000001000000	Nitrite Reduction Only	Bacteria	Permanent Draft						Bacteria	Proteobacteria	Rhizobiales	Rhizobiaceae	Rhizobium	Rhizobium phaseoli	3469500	5131	National Autonomous University of Mexico	Permanent Draft	0	0	0	0	0	1	0	0	0	0	0	0
642979305	Gp0004080	Capnocytophaga sputigena Capno, ATCC 33612	Capnocytophaga	0100	000001010000	Nitrite Reduction Only	Bacteria	Permanent Draft	Host-associated	Mammals: Human	Digestive system	Oral cavity	Periodontal pockets	Bacteria	Bacteroidota	Flavobacteriales	Flavobacteriaceae	Capnocytophaga	Capnocytophaga sputigena	2997845	2713	J. Craig Venter Institute	Permanent Draft	0	0	0	0	0	1	0	1	0	0	0	0
642979309	Gp0001629	Mycobacterium tuberculosis 02_1987	Mycobacterium	1000	111000000000	Nitrate Reduction Only	Bacteria	Permanent Draft	Host-associated	Mammals: Human	Unclassified	Unclassified	Unclassified	Bacteria	Actinobacteriota	Mycobacteriales	Mycobacteriaceae	Mycobacterium	Mycobacterium tuberculosis	4443138	4318	Broad Institute	Permanent Draft	1	1	1	0	0	0	0	0	0	0	0	0
642979310	Gp0006690	Mycobacterium tuberculosis 94_M4241A	Mycobacterium	1000	111000000000	Nitrate Reduction Only	Bacteria	Permanent Draft	Host-associated	Mammals: Human	Unclassified	Unclassified	Unclassified	Bacteria	Actinobacteriota	Mycobacteriales	Mycobacteriaceae	Mycobacterium	Mycobacterium tuberculosis	4410654	4282	Broad Institute	Permanent Draft	1	1	1	0	0	0	0	0	0	0	0	0
642979311	Gp0001635	Mycobacterium tuberculosis T92	Mycobacterium	1000	111000000000	Nitrate Reduction Only	Bacteria	Permanent Draft	Host-associated	Mammals: Human	Unclassified	Unclassified	Unclassified	Bacteria	Actinobacteriota	Mycobacteriales	Mycobacteriaceae	Mycobacterium	Mycobacterium tuberculosis	4260358	4300	Broad Institute	Permanent Draft	1	1	1	0	0	0	0	0	0	0	0	0
642979316	Gp0000920	Desulfovibrio piger ATCC 29098	Desulfovibrio	0000	001000000000	Incomplete Enzymes for Denitrification Steps	Bacteria	Permanent Draft	Host-associated	Mammals: Human	Digestive system	Large intestine	Fecal	Bacteria	Desulfobacterota_I	Desulfovibrionales	Desulfovibrionaceae	Desulfovibrio	Desulfovibrio piger	2826240	3182	Washington University in St. Louis	Permanent Draft	0	0	1	0	0	0	0	0	0	0	0	0
642979317	Gp0003268	Providencia alcalifaciens sv. 019:H2 DSM 30120	Providencia	1000	000110000000	Nitrate Reduction Only	Bacteria	Permanent Draft	Host-associated	Mammals: Human	Digestive system	Large intestine	Fecal	Bacteria	Proteobacteria	Enterobacterales	Enterobacteriaceae	Providencia	Providencia alcalifaciens	4029346	4074	Washington University in St. Louis	Permanent Draft	0	0	0	1	1	0	0	0	0	0	0	0
642979318	Gp0003559	Providencia rustigianii DSM 4541	Providencia	1000	000110000000	Nitrate Reduction Only	Bacteria	Permanent Draft	Host-associated	Mammals: Human	Digestive system	Large intestine	Fecal	Bacteria	Proteobacteria	Enterobacterales	Enterobacteriaceae	Providencia	Providencia rustigianii	3896203	3926	Washington University in St. Louis	Permanent Draft	0	0	0	1	1	0	0	0	0	0	0	0
642979322	Gp0003404	Escherichia coli O157:H7 TW14588	Escherichia	1010	111110000110	Nitrate and Nitric Oxide Reduction Only	Bacteria	Permanent Draft	Host-associated	Mammals: Human	Unclassified	Unclassified	Unclassified	Bacteria	Proteobacteria	Enterobacterales	Enterobacteriaceae	Escherichia	Escherichia coli	5670297	5926	J. Craig Venter Institute	Permanent Draft	1	1	1	1	1	0	0	0	0	1	1	0
642979333	Gp0004243	Burkholderia pseudomallei 576	Burkholderia	1101	111001010001	Nitrate, Nitrite and Nitrous Oxide Reduction Only	Bacteria	Permanent Draft	Host-associated	Mammals: Human	Unclassified	Unclassified	Unclassified	Bacteria	Proteobacteria	Burkholderiales	Burkholderiaceae	Burkholderia	Burkholderia mallei	7246736	7454	J. Craig Venter Institute, Los Alamos National Laboratory	Permanent Draft	1	1	1	0	0	1	0	1	0	0	0	1
642979339	Gp0003278	Salmonella enterica enterica sv. Typhi J185	Salmonella	1010	111110000110	Nitrate and Nitric Oxide Reduction Only	Bacteria	Permanent Draft	Host-associated	Mammals: Human	Unclassified	Unclassified	Unclassified	Bacteria	Proteobacteria	Enterobacterales	Enterobacteriaceae	Salmonella	Salmonella enterica	4743914	5108	Wellcome Trust Sanger Institute	Permanent Draft	1	1	1	1	1	0	0	0	0	1	1	0
642979340	Gp0003276	Salmonella enterica enterica sv. Typhi E98-2068	Salmonella	1010	001110000110	Nitrate and Nitric Oxide Reduction Only	Bacteria	Permanent Draft	Host-associated	Mammals: Human	Unclassified	Unclassified	Unclassified	Bacteria	Proteobacteria	Enterobacterales	Enterobacteriaceae	Salmonella	Salmonella enterica	4760988	7128	Wellcome Trust Sanger Institute	Permanent Draft	0	0	1	1	1	0	0	0	0	1	1	0
642979341	Gp0003275	Salmonella enterica enterica sv. Typhi E98-0664	Salmonella	0010	100010000110	Nitric Oxide Reduction Only	Bacteria	Permanent Draft	Host-associated	Mammals: Human	Unclassified	Unclassified	Unclassified	Bacteria	Proteobacteria	Enterobacterales	Enterobacteriaceae	Salmonella	Salmonella enterica	4716724	7368	Wellcome Trust Sanger Institute	Permanent Draft	1	0	0	0	1	0	0	0	0	1	1	0
642979342	Gp0003273	Salmonella enterica enterica sv. Typhi E02-1180	Salmonella	1010	111110000110	Nitrate and Nitric Oxide Reduction Only	Bacteria	Permanent Draft	Host-associated	Mammals: Human	Unclassified	Unclassified	Unclassified	Bacteria	Proteobacteria	Enterobacterales	Enterobacteriaceae	Salmonella	Salmonella enterica	4740622	4565	Wellcome Trust Sanger Institute	Permanent Draft	1	1	1	1	1	0	0	0	0	1	1	0
642979343	Gp0003272	Salmonella enterica enterica sv. Typhi E01-6750	Salmonella	1000	111110000100	Nitrate Reduction Only	Bacteria	Permanent Draft	Host-associated	Mammals: Human	Unclassified	Unclassified	Unclassified	Bacteria	Proteobacteria	Enterobacterales	Enterobacteriaceae	Salmonella	Salmonella enterica	4584108	7454	Wellcome Trust Sanger Institute	Permanent Draft	1	1	1	1	1	0	0	0	0	1	0	0
642979344	Gp0003242	Salmonella enterica enterica sv. Typhi E00-7866	Salmonella	1010	111110000110	Nitrate and Nitric Oxide Reduction Only	Bacteria	Permanent Draft	Host-associated	Mammals: Human	Unclassified	Unclassified	Unclassified	Bacteria	Proteobacteria	Enterobacterales	Enterobacteriaceae	Salmonella	Salmonella enterica	4760021	5337	Wellcome Trust Sanger Institute	Permanent Draft	1	1	1	1	1	0	0	0	0	1	1	0
642979345	Gp0003240	Salmonella enterica enterica sv. Typhi 404ty	Salmonella	0000	001010000000	Incomplete Enzymes for Denitrification Steps	Bacteria	Permanent Draft	Host-associated	Mammals: Human	Unclassified	Unclassified	Unclassified	Bacteria	Proteobacteria	Enterobacterales	Enterobacteriaceae	Salmonella	Salmonella enterica	4649060	8659	Wellcome Trust Sanger Institute	Permanent Draft	0	0	1	0	1	0	0	0	0	0	0	0
642979346	Gp0003277	Salmonella enterica enterica sv. Typhi E98-3139	Salmonella	1010	111110000110	Nitrate and Nitric Oxide Reduction Only	Bacteria	Permanent Draft	Host-associated	Mammals: Human	Unclassified	Unclassified	Unclassified	Bacteria	Proteobacteria	Enterobacterales	Enterobacteriaceae	Salmonella	Salmonella enterica	4600498	4373	Wellcome Trust Sanger Institute	Permanent Draft	1	1	1	1	1	0	0	0	0	1	1	0
642979347	Gp0003241	Salmonella enterica enterica sv. Typhi AG3	Salmonella	0000	001000000000	Incomplete Enzymes for Denitrification Steps	Bacteria	Permanent Draft	Host-associated	Mammals: Human	Unclassified	Unclassified	Unclassified	Bacteria	Proteobacteria	Enterobacterales	Enterobacteriaceae	Salmonella	Salmonella enterica	4751206	9599	Wellcome Trust Sanger Institute	Permanent Draft	0	0	1	0	0	0	0	0	0	0	0	0
642979348	Gp0003279	Salmonella enterica enterica sv. Typhi M223	Salmonella	1000	111010000100	Nitrate Reduction Only	Bacteria	Permanent Draft	Host-associated	Mammals: Human	Unclassified	Unclassified	Unclassified	Bacteria	Proteobacteria	Enterobacterales	Enterobacteriaceae	Salmonella	Salmonella enterica	5029760	6810	Wellcome Trust Sanger Institute	Permanent Draft	1	1	1	0	1	0	0	0	0	1	0	0
642979349	Gp0001633	Mycobacterium tuberculosis T17	Mycobacterium	1000	111000000000	Nitrate Reduction Only	Bacteria	Permanent Draft	Host-associated	Mammals: Human	Unclassified	Unclassified	Unclassified	Bacteria	Actinobacteriota	Mycobacteriales	Mycobacteriaceae	Mycobacterium	Mycobacterium tuberculosis	4277414	4300	Broad Institute	Permanent Draft	1	1	1	0	0	0	0	0	0	0	0	0
642979350	Gp0001621	Mycobacterium tuberculosis GM 1503	Mycobacterium	1000	111000000000	Nitrate Reduction Only	Bacteria	Permanent Draft	Host-associated	Mammals: Human	Unclassified	Unclassified	Unclassified	Bacteria	Actinobacteriota	Mycobacteriales	Mycobacteriaceae	Mycobacterium	Mycobacterium tuberculosis	4261330	4163	Broad Institute	Permanent Draft	1	1	1	0	0	0	0	0	0	0	0	0
642979355	Gp0000946	Burkholderia sp. H160	Burkholderia	1000	000110010000	Nitrate Reduction Only	Bacteria	Permanent Draft						Bacteria	Proteobacteria	Burkholderiales	Burkholderiaceae	Paraburkholderia	Paraburkholderia sp000173575	7893354	7515	DOE Joint Genome Institute (JGI)	Permanent Draft	0	0	0	1	1	0	0	1	0	0	0	0
642979357	Gp0000940	Limnospira maxima CS-328	Limnospira	0000	001000000000	Incomplete Enzymes for Denitrification Steps	Bacteria	Permanent Draft	Environmental	Aquatic	Freshwater	Lentic	Unclassified	Bacteria	Cyanobacteria	Cyanobacteriales	Microcoleaceae	Limnospira	Limnospira fusiformis	6003314	5730	DOE Joint Genome Institute (JGI)	Permanent Draft	0	0	1	0	0	0	0	0	0	0	0	0
642979360	Gp0003536	Holdemanella biformis DSM 3989	Holdemanella	0000	000000000100	Incomplete Enzymes for Denitrification Steps	Bacteria	Permanent Draft	Host-associated	Mammals: Human	Digestive system	Large intestine	Fecal	Bacteria	Firmicutes	Erysipelotrichales	Erysipelotrichaceae	Holdemanella	Holdemanella biformis	2415920	2577	Washington University in St. Louis	Permanent Draft	0	0	0	0	0	0	0	0	0	1	0	0
642979363	Gp0001641	Mycobacterium tuberculosis EAS054	Mycobacterium	1000	111000000000	Nitrate Reduction Only	Bacteria	Permanent Draft	Host-associated	Mammals: Human	Unclassified	Unclassified	Unclassified	Bacteria	Actinobacteriota	Mycobacteriales	Mycobacteriaceae	Mycobacterium	Mycobacterium tuberculosis	4366920	4150	Broad Institute	Permanent Draft	1	1	1	0	0	0	0	0	0	0	0	0
642979364	Gp0005373	Mycobacterium tuberculosis T85	Mycobacterium	1000	111000000000	Nitrate Reduction Only	Bacteria	Permanent Draft	Host-associated	Mammals: Human	Unclassified	Unclassified	Unclassified	Bacteria	Actinobacteriota	Mycobacteriales	Mycobacteriaceae	Mycobacterium	Mycobacterium tuberculosis	4299331	4251	Broad Institute	Permanent Draft	1	1	1	0	0	0	0	0	0	0	0	0
642979372	Gp0003333	Campylobacter jejuni jejuni CG8421 GCA_000171795	Campylobacter	1000	000110000000	Nitrate Reduction Only	Bacteria	Finished	Host-associated	Mammals: Human	Unclassified	Unclassified	Unclassified	Bacteria	Campylobacterota	Campylobacterales	Campylobacteraceae	Campylobacter_D	Campylobacter_D jejuni	1608937	1545	Naval Medical Research Center	Finished	0	0	0	1	1	0	0	0	0	0	0	0
643348506	Gp0002192	Aliivibrio salmonicida LFI1238	Aliivibrio	0010	000010000110	Nitric Oxide Reduction Only	Bacteria	Finished	Host-associated	Fish	Unclassified	Unclassified	Unclassified	Bacteria	Proteobacteria	Enterobacterales	Vibrionaceae	Aliivibrio	Aliivibrio salmonicida_A	4655660	4075	Wellcome Trust Sanger Institute	Finished	0	0	0	0	1	0	0	0	0	1	1	0
643348507	Gp0002235	Anaeromyxobacter dehalogenans 2CP-1	Anaeromyxobacter	1001	111100010001	Nitrate and Nitrous Oxide Reduction Only	Bacteria	Finished	Environmental	Aquatic	Freshwater	Lotic	Unclassified	Bacteria	Myxococcota	Myxococcales	Anaeromyxobacteraceae	Anaeromyxobacter	Anaeromyxobacter dehalogenans	5029329	4540	DOE Joint Genome Institute (JGI)	Finished	1	1	1	1	0	0	0	1	0	0	0	1
643348510	Gp0000979	Bacillus cereus AH187 (F4810/72)	Bacillus	1000	111000000000	Nitrate Reduction Only	Bacteria	Finished	Host-associated	Mammals: Human	Digestive system	Unclassified	Unclassified	Bacteria	Firmicutes	Bacillales	Bacillaceae_G	Bacillus_A	Bacillus_A paranthracis	5599857	5903	J. Craig Venter Institute	Finished	1	1	1	0	0	0	0	0	0	0	0	0
643348511	Gp0000982	Bacillus cereus AH820	Bacillus	1000	111000000000	Nitrate Reduction Only	Bacteria	Finished	Host-associated	Mammals: Human	Digestive system	Oral cavity	Periodontal pockets	Bacteria	Firmicutes	Bacillales	Bacillaceae_G	Bacillus_A	Bacillus_A anthracis	5588834	5941	J. Craig Venter Institute	Finished	1	1	1	0	0	0	0	0	0	0	0	0
643348512	Gp0000993	Bacillus cereus B4264	Bacillus	1000	111000000000	Nitrate Reduction Only	Bacteria	Finished	Host-associated	Mammals: Human	Unclassified	Unclassified	Unclassified	Bacteria	Firmicutes	Bacillales	Bacillaceae_G	Bacillus_A	Bacillus_A cereus	5419036	5557	J. Craig Venter Institute	Finished	1	1	1	0	0	0	0	0	0	0	0	0
643348513	Gp0000992	Bacillus cereus G9842	Bacillus	1000	111000000000	Nitrate Reduction Only	Bacteria	Finished	Host-associated	Mammals: Human	Digestive system	Large intestine	Fecal	Bacteria	Firmicutes	Bacillales	Bacillaceae_G	Bacillus_A	Bacillus_A thuringiensis_S	5736823	5994	J. Craig Venter Institute	Finished	1	1	1	0	0	0	0	0	0	0	0	0
643348514	Gp0000985	Bacillus cereus Q1	Bacillus	1000	111000000000	Nitrate Reduction Only	Bacteria	Finished	Environmental	Terrestrial	Oil reservoir	Unclassified	Unclassified	Bacteria	Firmicutes	Bacillales	Bacillaceae_G	Bacillus_A	Bacillus_A paranthracis	5506207	5621	Chinese National Human Genome Center, Microbial Genome Center	Finished	1	1	1	0	0	0	0	0	0	0	0	0
643348527	Gp0001327	Chloroflexus aggregans DSM 9485	Chloroflexus	0100	000001000000	Nitrite Reduction Only	Bacteria	Finished	Environmental	Aquatic	Thermal springs	Unclassified	Unclassified	Bacteria	Chloroflexota	Chloroflexales	Chloroflexaceae	Chloroflexus	Chloroflexus aggregans	4684931	3895	DOE Joint Genome Institute (JGI)	Finished	0	0	0	0	0	1	0	0	0	0	0	0
643348528	Gp0002245	Ruminiclostridium cellulolyticum H10	Ruminiclostridium	0000	000000000100	Incomplete Enzymes for Denitrification Steps	Bacteria	Finished	Engineered	Solid waste	Agricultural waste	Composting	Unclassified	Bacteria	Firmicutes_A	Acetivibrionales	DSM-27016	Ruminiclostridium	Ruminiclostridium cellulolyticum	4068724	3575	DOE Joint Genome Institute (JGI)	Finished	0	0	0	0	0	0	0	0	0	1	0	0
643348537	Gp0001374	Desulfitobacterium hafniense DCB-2	Desulfitobacterium	0011	001100011101	Nitric Oxide and Nitrous Oxide Reduction Only	Bacteria	Finished	Engineered	Wastewater	Unclassified	Unclassified	Unclassified	Bacteria	Firmicutes_B	Desulfitobacteriales	Desulfitobacteriaceae	Desulfitobacterium	Desulfitobacterium hafniense	5279134	5042	DOE Joint Genome Institute (JGI)	Finished	0	0	1	1	0	0	0	1	1	1	0	1
643348538	Gp0001895	Desulfovibrio desulfuricans desulfuricans ATCC 27774	Desulfovibrio	0000	001100000000	Incomplete Enzymes for Denitrification Steps	Bacteria	Finished	Host-associated	Mammals	Digestive system	Stomach	Rumen	Bacteria	Desulfobacterota_I	Desulfovibrionales	Desulfovibrionaceae	Desulfovibrio	Desulfovibrio desulfuricans_A	2873437	2443	DOE Joint Genome Institute (JGI)	Finished	0	0	1	1	0	0	0	0	0	0	0	0
643348539	Gp0001896	Desulfovibrio vulgaris Miyazaki F	Desulfovibrio	0000	001000000100	Incomplete Enzymes for Denitrification Steps	Bacteria	Finished	Environmental	Terrestrial	Soil	Unclassified	Unclassified	Bacteria	Desulfobacterota_I	Desulfovibrionales	Desulfovibrionaceae	Cupidesulfovibrio	Cupidesulfovibrio vulgaris_A	4040304	3281	DOE Joint Genome Institute (JGI)	Finished	0	0	1	0	0	0	0	0	0	1	0	0
643348541	Gp0001915	Acidovorax ebreus TPSY	Acidovorax	1111	111000111001	Complete Denitrification	Bacteria	Finished	Environmental	Aquatic	Freshwater	Groundwater	Unclassified	Bacteria	Proteobacteria	Burkholderiales	Burkholderiaceae	Diaphorobacter	Diaphorobacter nitroreducens	3796573	3606	DOE Joint Genome Institute (JGI)	Finished	1	1	1	0	0	0	1	1	1	0	0	1
643348542	Gp0001380	Dictyoglomus thermophilum H-6-12, ATCC 35947	Dictyoglomus	0000	001000000000	Incomplete Enzymes for Denitrification Steps	Bacteria	Finished	Environmental	Aquatic	Thermal springs	Unclassified	Unclassified	Bacteria	Dictyoglomota	Dictyoglomales	Dictyoglomaceae	Dictyoglomus	Dictyoglomus thermophilum	1959987	1964	J. Craig Venter Institute	Finished	0	0	1	0	0	0	0	0	0	0	0	0
643348544	Gp0001401	Escherichia coli 55989	Escherichia	1010	111110000110	Nitrate and Nitric Oxide Reduction Only	Bacteria	Finished	Host-associated	Mammals: Human	Unclassified	Unclassified	Unclassified	Bacteria	Proteobacteria	Enterobacterales	Enterobacteriaceae	Escherichia	Escherichia coli	5154862	4985	CEA Genoscope	Finished	1	1	1	1	1	0	0	0	0	1	1	0
643348545	Gp0001405	Escherichia coli O81 ED1a	Escherichia	1010	111110000110	Nitrate and Nitric Oxide Reduction Only	Bacteria	Finished	Host-associated	Mammals: Human	Digestive system	Large intestine	Fecal	Bacteria	Proteobacteria	Enterobacterales	Enterobacteriaceae	Escherichia	Escherichia coli	5209548	5116	CEA Genoscope	Finished	1	1	1	1	1	0	0	0	0	1	1	0
643348546	Gp0004254	Escherichia coli IAI1	Escherichia	1010	111110000110	Nitrate and Nitric Oxide Reduction Only	Bacteria	Finished	Host-associated	Mammals: Human	Unclassified	Unclassified	Unclassified	Bacteria	Proteobacteria	Enterobacterales	Enterobacteriaceae	Escherichia	Escherichia coli	4700560	4548	CEA Genoscope	Finished	1	1	1	1	1	0	0	0	0	1	1	0
643348547	Gp0004324	Escherichia coli IAI39	Escherichia	1010	111110000110	Nitrate and Nitric Oxide Reduction Only	Bacteria	Finished	Host-associated	Mammals: Human	Unclassified	Unclassified	Unclassified	Bacteria	Proteobacteria	Enterobacterales	Enterobacteriaceae	Escherichia	Escherichia coli	5132068	4938	CEA Genoscope	Finished	1	1	1	1	1	0	0	0	0	1	1	0
643348548	Gp0001423	Escherichia coli O127:H6 E2348/69 (EPEC)	Escherichia	1010	111110000110	Nitrate and Nitric Oxide Reduction Only	Bacteria	Finished	Host-associated	Mammals: Human	Unclassified	Unclassified	Unclassified	Bacteria	Proteobacteria	Enterobacterales	Enterobacteriaceae	Escherichia	Escherichia coli	5069678	4843	Institut Pasteur, Wellcome Trust Sanger Institute	Finished	1	1	1	1	1	0	0	0	0	1	1	0
643348549	Gp0001989	Escherichia coli O157:H7 EC4115	Escherichia	1010	111110000110	Nitrate and Nitric Oxide Reduction Only	Bacteria	Finished	Host-associated	Mammals: Human	Unclassified	Unclassified	Unclassified	Bacteria	Proteobacteria	Enterobacterales	Enterobacteriaceae	Escherichia	Escherichia coli	5704171	5609	J. Craig Venter Institute	Finished	1	1	1	1	1	0	0	0	0	1	1	0
643348551	Gp0005495	Escherichia coli SE11	Escherichia	1010	111110000110	Nitrate and Nitric Oxide Reduction Only	Bacteria	Finished	Host-associated	Mammals: Human	Unclassified	Unclassified	Unclassified	Bacteria	Proteobacteria	Enterobacterales	Enterobacteriaceae	Escherichia	Escherichia coli	5155626	5109	University of Tokyo	Finished	1	1	1	1	1	0	0	0	0	1	1	0
643348554	Gp0001486	Geotalea daltonii FRC-32	Geotalea	0000	000000010000	Incomplete Enzymes for Denitrification Steps	Bacteria	Finished	Engineered	Bioremediation	Metal	Unclassified	Unclassified	Bacteria	Desulfobacterota	Geobacterales	Geobacteraceae	Geotalea	Geotalea daltonii	4304501	3894	DOE Joint Genome Institute (JGI)	Finished	0	0	0	0	0	0	0	1	0	0	0	0
643348556	Gp0004167	Glaesserella parasuis sv. 5 SH0165	Glaesserella	1000	000110000000	Nitrate Reduction Only	Bacteria	Finished	Host-associated	Mammals	Respiratory system	Unclassified	Unclassified	Bacteria	Proteobacteria	Enterobacterales	Pasteurellaceae	Glaesserella	Glaesserella parasuis	2269156	2097	Huazhong Agricultural University	Finished	0	0	0	1	1	0	0	0	0	0	0	0
643348560	Gp0001528	Klebsiella variicola 342	Klebsiella	1010	111000000110	Nitrate and Nitric Oxide Reduction Only	Bacteria	Finished	Host-associated	Plants	Unclassified	Unclassified	Unclassified	Bacteria	Proteobacteria	Enterobacterales	Enterobacteriaceae	Klebsiella	Klebsiella variicola	5920257	5881	J. Craig Venter Institute	Finished	1	1	1	0	0	0	0	0	0	1	1	0
643348562	Gp0001348	Macrococcus caseolyticus JCSC5402	Macrococcus	1000	111000000000	Nitrate Reduction Only	Bacteria	Finished	Engineered	Food production	Unclassified	Unclassified	Unclassified	Bacteria	Firmicutes	Staphylococcales	Staphylococcaceae	Macrococcus_B	Macrococcus_B caseolyticus	2219737	2113	Juntendo University	Finished	1	1	1	0	0	0	0	0	0	0	0	0
643348564	Gp0002260	Methylobacterium nodulans ORS 2060	Methylobacterium	1000	111000000000	Nitrate Reduction Only	Bacteria	Finished	Host-associated	Plants	Roots	Nodule	Unclassified	Bacteria	Proteobacteria	Rhizobiales	Beijerinckiaceae	Methylobacterium	Methylobacterium nodulans	8839022	8885	DOE Joint Genome Institute (JGI)	Finished	1	1	1	0	0	0	0	0	0	0	0	0
643348565	Gp0006720	Methylocella silvestris BL2, DSM 15510	Methylocella	1110	111001011000	Nitrate, Nitrite and Nitric Oxide Reduction Only	Bacteria	Finished	Environmental	Terrestrial	Unclassified	Unclassified	Unclassified	Bacteria	Proteobacteria	Rhizobiales	Beijerinckiaceae	Methylocella	Methylocella silvestris	4305430	3971	DOE Joint Genome Institute (JGI)	Finished	1	1	1	0	0	1	0	1	1	0	0	0
643348568	Gp0001799	Pseudomonas aeruginosa LESB58	Pseudomonas	1111	111110111001	Complete Denitrification	Bacteria	Finished	Host-associated	Mammals: Human	Unclassified	Unclassified	Unclassified	Bacteria	Proteobacteria	Pseudomonadales	Pseudomonadaceae	Pseudomonas	Pseudomonas aeruginosa	6601757	6026	Wellcome Trust Sanger Institute	Finished	1	1	1	1	1	0	1	1	1	0	0	1
643348569	Gp0001811	Rhizobium leguminosarum bv. trifolii WSM2304	Rhizobium	1000	000110000000	Nitrate Reduction Only	Bacteria	Finished	Host-associated	Plants	Unclassified	Unclassified	Unclassified	Bacteria	Proteobacteria	Rhizobiales	Rhizobiaceae	Rhizobium	Rhizobium acidisoli	6872702	6643	DOE Joint Genome Institute (JGI)	Finished	0	0	0	1	1	0	0	0	0	0	0	0
643348570	Gp0003986	Cereibacter sphaeroides KD131	Cereibacter	0111	000001011001	Nitrite, Nitric Oxide and Nitrous Oxide Reduction Only	Bacteria	Finished	Environmental	Aquatic	Marine	Oceanic	Sediment	Bacteria	Proteobacteria	Rhodobacterales	Rhodobacteraceae	Cereibacter_A	Cereibacter_A sphaeroides	4711139	4635	Geno Technology Inc.	Finished	0	0	0	0	0	1	0	1	1	0	0	1
643348571	Gp0001825	Rhodospirillum centenum SW	Rhodospirillum	1001	000110010001	Nitrate and Nitrous Oxide Reduction Only	Bacteria	Finished	Engineered	Lab synthesis	Unclassified	Unclassified	Unclassified	Bacteria	Proteobacteria	Azospirillales	Azospirillaceae	Rhodospirillum_A	Rhodospirillum_A centenum	4355548	4065	Arizona State University, TGen	Finished	0	0	0	1	1	0	0	1	0	0	0	1
643348572	Gp0001859	Salmonella enterica enterica sv. Enteritidis P125109	Salmonella	1010	111110000110	Nitrate and Nitric Oxide Reduction Only	Bacteria	Finished	Engineered	Food production	Unclassified	Unclassified	Unclassified	Bacteria	Proteobacteria	Enterobacterales	Enterobacteriaceae	Salmonella	Salmonella enterica	4685848	4312	Wellcome Trust Sanger Institute	Finished	1	1	1	1	1	0	0	0	0	1	1	0
643348573	Gp0001861	Salmonella enterica enterica sv. Gallinarum 287/91	Salmonella	1010	111110000110	Nitrate and Nitric Oxide Reduction Only	Bacteria	Finished	Host-associated	Birds	Unclassified	Unclassified	Unclassified	Bacteria	Proteobacteria	Enterobacterales	Enterobacteriaceae	Salmonella	Salmonella enterica	4658697	4062	Wellcome Trust Sanger Institute	Finished	1	1	1	1	1	0	0	0	0	1	1	0
643348574	Gp0001892	Shewanella baltica OS223	Shewanella	1000	000110000000	Nitrate Reduction Only	Bacteria	Finished	Environmental	Aquatic	Marine	Unclassified	Unclassified	Bacteria	Proteobacteria	Enterobacterales	Shewanellaceae	Shewanella	Shewanella baltica	5358884	4622	DOE Joint Genome Institute (JGI)	Finished	0	0	0	1	1	0	0	0	0	0	0	0
643348575	Gp0002008	Shewanella piezotolerans WP3	Shewanella	1010	000110010110	Nitrate and Nitric Oxide Reduction Only	Bacteria	Finished	Environmental	Aquatic	Marine	Oceanic	Sediment	Bacteria	Proteobacteria	Enterobacterales	Shewanellaceae	Shewanella	Shewanella piezotolerans	5396476	5047	Beijing Genomics Institute (BGI), Chinese Academy of Sciences, James D. Watson Institute of Genome Sciences, Third Institute of Oceanography, State Oceanic Administration	Finished	0	0	0	1	1	0	0	1	0	1	1	0
643348581	Gp0002106	Thermodesulfovibrio yellowstonii DSM 11347	Thermodesulfovibrio	0000	001000000100	Incomplete Enzymes for Denitrification Steps	Bacteria	Finished	Environmental	Aquatic	Thermal springs	Unclassified	Unclassified	Bacteria	Nitrospirota	Thermodesulfovibrionales	Thermodesulfovibrionaceae	Thermodesulfovibrio	Thermodesulfovibrio yellowstonii	2003803	2083	J. Craig Venter Institute	Finished	0	0	1	0	0	0	0	0	0	1	0	0
643348582	Gp0002108	Thermomicrobium roseum DSM 5159	Thermomicrobium	0001	000000000001	Nitrous Oxide Reduction Only	Bacteria	Finished	Environmental	Aquatic	Thermal springs	Unclassified	Unclassified	Bacteria	Chloroflexota	Thermomicrobiales	Thermomicrobiaceae	Thermomicrobium	Thermomicrobium roseum	2920744	2901	J. Craig Venter Institute	Finished	0	0	0	0	0	0	0	0	0	0	0	1
643348585	Gp0002121	Thioalkalivibrio sulfidophilus HL-EbGR7	Thioalkalivibrio	0001	001000000001	Nitrous Oxide Reduction Only	Bacteria	Finished	Engineered	Biotransformation	Unclassified	Unclassified	Unclassified	Bacteria	Proteobacteria	Ectothiorhodospirales	Ectothiorhodospiraceae	Thioalkalivibrio_A	Thioalkalivibrio_A sulfidiphilus	3464554	3366	DOE Joint Genome Institute (JGI)	Finished	0	0	1	0	0	0	0	0	0	0	0	1
643348587	Gp0002194	Vibrio splendidus LGP32	Vibrio	1010	000110000110	Nitrate and Nitric Oxide Reduction Only	Bacteria	Finished	Host-associated	Mollusca	Unclassified	Unclassified	Unclassified	Bacteria	Proteobacteria	Enterobacterales	Vibrionaceae	Vibrio	Vibrio tasmaniensis_A	4974821	4572	Institut Pasteur	Finished	0	0	0	1	1	0	0	0	0	1	1	0
643692005	Gp0005062	Bacillus anthracis A0248	Bacillus	1000	111000000000	Nitrate Reduction Only	Bacteria	Finished	Host-associated	Mammals: Human	Unclassified	Unclassified	Unclassified	Bacteria	Firmicutes	Bacillales	Bacillaceae_G	Bacillus_A	Bacillus_A anthracis	5503926	5418	J. Craig Venter Institute, Los Alamos National Laboratory	Finished	1	1	1	0	0	0	0	0	0	0	0	0
643692006	Gp0004346	Bacillus anthracis CDC 684	Bacillus	1000	111000000000	Nitrate Reduction Only	Bacteria	Finished	Host-associated	Mammals: Human	Unclassified	Unclassified	Unclassified	Bacteria	Firmicutes	Bacillales	Bacillaceae_G	Bacillus_A	Bacillus_A anthracis	5506763	6031	J. Craig Venter Institute, Los Alamos National Laboratory	Finished	1	1	1	0	0	0	0	0	0	0	0	0
643692007	Gp0004544	Bacillus cereus 03BB102	Bacillus	1000	111000000000	Nitrate Reduction Only	Bacteria	Finished	Host-associated	Mammals: Human	Circulatory system	Blood	Unclassified	Bacteria	Firmicutes	Bacillales	Bacillaceae_G	Bacillus_A	Bacillus_A anthracis	5449308	5767	J. Craig Venter Institute	Finished	1	1	1	0	0	0	0	0	0	0	0	0
643692008	Gp0001203	Beutenbergia cavernae HKI 0122, DSM 12333	Beutenbergia	1000	111000000000	Nitrate Reduction Only	Bacteria	Finished	Environmental	Terrestrial	Geologic	Unclassified	Unclassified	Bacteria	Actinobacteriota	Actinomycetales	Beutenbergiaceae	Beutenbergia	Beutenbergia cavernae	4669183	4278	DOE Joint Genome Institute (JGI)	Finished	1	1	1	0	0	0	0	0	0	0	0	0
643692010	Gp0004105	Brachyspira hyodysenteriae sv. B WA1	Brachyspira	0000	000000000100	Incomplete Enzymes for Denitrification Steps	Bacteria	Finished	Host-associated	Mammals	Unclassified	Unclassified	Unclassified	Bacteria	Spirochaetota	Brachyspirales	Brachyspiraceae	Brachyspira	Brachyspira hyodysenteriae	3036634	2679	Murdoch University	Finished	0	0	0	0	0	0	0	0	0	1	0	0
643692012	Gp0003883	Brucella melitensis ATCC 23457	Brucella	1110	111001011000	Nitrate, Nitrite and Nitric Oxide Reduction Only	Bacteria	Finished						Bacteria	Proteobacteria	Rhizobiales_A	Rhizobiaceae_A	Brucella	Brucella melitensis	3311219	3203	Los Alamos National Laboratory	Finished	1	1	1	0	0	1	0	1	1	0	0	0
643692013	Gp0001062	Burkholderia glumae BGR1	Burkholderia	1000	111000000000	Nitrate Reduction Only	Bacteria	Finished	Host-associated	Plants	Unclassified	Unclassified	Unclassified	Bacteria	Proteobacteria	Burkholderiales	Burkholderiaceae	Burkholderia	Burkholderia glumae	7284683	5854	Seoul National University	Finished	1	1	1	0	0	0	0	0	0	0	0	0
643692014	Gp0001100	Campylobacter lari RM2100	Campylobacter	1000	000110000000	Nitrate Reduction Only	Bacteria	Finished	Host-associated	Mammals: Human	Unclassified	Unclassified	Unclassified	Bacteria	Campylobacterota	Campylobacterales	Campylobacteraceae	Campylobacter_D	Campylobacter_D lari	1571661	1600	J. Craig Venter Institute	Finished	0	0	0	1	1	0	0	0	0	0	0	0
643692015	Gp0001329	Chloroflexus aurantiacus Y-400-fl	Chloroflexus	0100	000001000000	Nitrite Reduction Only	Bacteria	Finished	Environmental	Aquatic	Thermal springs	Unclassified	Unclassified	Bacteria	Chloroflexota	Chloroflexales	Chloroflexaceae	Chloroflexus	Chloroflexus aurantiacus	5268950	4305	DOE Joint Genome Institute (JGI)	Finished	0	0	0	0	0	1	0	0	0	0	0	0
643692016	Gp0003857	Clostridium botulinum BoNT/A2 Kyoto-F	Clostridium	0000	000000000100	Incomplete Enzymes for Denitrification Steps	Bacteria	Finished	Host-associated	Mammals: Human	Unclassified	Unclassified	Unclassified	Bacteria	Firmicutes_A	Clostridiales	Clostridiaceae	Clostridium_F	Clostridium_F botulinum	4155278	3978	DOE Joint Genome Institute (JGI), Los Alamos National Laboratory	Finished	0	0	0	0	0	0	0	0	0	1	0	0
643692017	Gp0003352	Clostridium botulinum Ba4 657	Clostridium	0000	000000000100	Incomplete Enzymes for Denitrification Steps	Bacteria	Finished	Host-associated	Mammals: Human	Unclassified	Unclassified	Unclassified	Bacteria	Firmicutes_A	Clostridiales	Clostridiaceae	Clostridium_F	Clostridium_F botulinum	4257769	4206	DOE Joint Genome Institute (JGI), Los Alamos National Laboratory	Finished	0	0	0	0	0	0	0	0	0	1	0	0
643692018	Gp0004919	Corynebacterium aurimucosum CN-1, ATCC 700975	Corynebacterium	0100	000001000000	Nitrite Reduction Only	Bacteria	Finished	Host-associated	Mammals: Human	Reproductive system	Vagina	Unclassified	Bacteria	Actinobacteriota	Mycobacteriales	Mycobacteriaceae	Corynebacterium	Corynebacterium aurimucosum	2819226	2617	Bielefeld University	Finished	0	0	0	0	0	1	0	0	0	0	0	0
643692019	Gp0000013	Corynebacterium kroppenstedtii DSM 44385	Corynebacterium	0100	000001000000	Nitrite Reduction Only	Bacteria	Finished	Host-associated	Mammals: Human	Respiratory system	Sputum/Phlegm	Unclassified	Bacteria	Actinobacteriota	Mycobacteriales	Mycobacteriaceae	Corynebacterium	Corynebacterium kroppenstedtii	2446804	2073	Bielefeld University	Finished	0	0	0	0	0	1	0	0	0	0	0	0
643692021	Gp0001375	Desulforapulum autotrophicum HRM2	Desulforapulum	1000	111000000100	Nitrate Reduction Only	Bacteria	Finished	Environmental	Aquatic	Marine	Oceanic	Sediment	Bacteria	Desulfobacterota	Desulfobacterales	Desulfobacteraceae	Desulfobacterium_B	Desulfobacterium_B autotrophicum	5657782	5012	Association Nationale Recherche Technologie, University of Gottingen	Finished	1	1	1	0	0	0	0	0	0	1	0	0
643692022	Gp0001407	Escherichia fergusonii UMN026, ATCC 35469	Escherichia	1010	111110000110	Nitrate and Nitric Oxide Reduction Only	Bacteria	Finished	Host-associated	Mammals: Human	Digestive system	Large intestine	Fecal	Bacteria	Proteobacteria	Enterobacterales	Enterobacteriaceae	Escherichia	Escherichia fergusonii	4643861	4498	CEA Genoscope	Finished	1	1	1	1	1	0	0	0	0	1	1	0
643692024	Gp0001485	Gemmatimonas aurantiaca T-27T	Gemmatimonas	0101	000001000001	Nitrite and Nitrous Oxide Reduction Only	Bacteria	Finished	Engineered	Biotransformation	Unclassified	Unclassified	Unclassified	Bacteria	Gemmatimonadota	Gemmatimonadales	Gemmatimonadaceae	Gemmatimonas	Gemmatimonas aurantiaca	4636964	3987	National Institute of Technology and Evaluation	Finished	0	0	0	0	0	1	0	0	0	0	0	1
643692025	Gp0002309	Halorubrum lacusprofundi ATCC 49239	Halorubrum	0001	110000010001	Nitrous Oxide Reduction Only	Archaea	Finished	Environmental	Aquatic	Non-marine Saline and Alkaline	Hypersaline lake	Unclassified	Archaea	Halobacteriota	Halobacteriales	Haloferacaceae	Halorubrum	Halorubrum lacusprofundi	3692576	3725	DOE Joint Genome Institute (JGI)	Finished	1	1	0	0	0	0	0	1	0	0	0	1
643692026	Gp0004082	Laribacter hongkongensis HLHK9	Laribacter	1000	000110000000	Nitrate Reduction Only	Bacteria	Finished	Host-associated	Mammals: Human	Circulatory system	Blood	Unclassified	Bacteria	Proteobacteria	Burkholderiales	Aquaspirillaceae	Laribacter	Laribacter hongkongensis	3169329	3333	University of Hong Kong	Finished	0	0	0	1	1	0	0	0	0	0	0	0
643692028	Gp0004044	Mycobacterium bovis BCG Tokyo 172	Mycobacterium	1000	111000000000	Nitrate Reduction Only	Bacteria	Finished	Host-associated	Mammals: Human	Unclassified	Unclassified	Unclassified	Bacteria	Actinobacteriota	Mycobacteriales	Mycobacteriaceae	Mycobacterium	Mycobacterium tuberculosis	4371711	3996	Agencourt Bioscience	Finished	1	1	1	0	0	0	0	0	0	0	0	0
643692029	Gp0001676	Nautilia profundicola Am-H	Nautilia	1000	000110000000	Nitrate Reduction Only	Bacteria	Finished	Host-associated	Annelida	Integument	Unclassified	Unclassified	Bacteria	Campylobacterota	Nautiliales	Nautiliaceae	Nautilia	Nautilia profundicola	1676444	1788	J. Craig Venter Institute	Finished	0	0	0	1	1	0	0	0	0	0	0	0
643692030	Gp0001774	Persephonella marina EX-H1	Persephonella	1101	000110110001	Nitrate, Nitrite and Nitrous Oxide Reduction Only	Bacteria	Finished	Environmental	Aquatic	Marine	Hydrothermal vents	Unclassified	Bacteria	Aquificota	Hydrogenothermales	Hydrogenothermaceae	Persephonella	Persephonella marina	1983966	2095	J. Craig Venter Institute	Finished	0	0	0	1	1	0	1	1	0	0	0	1
643692032	Gp0001815	Sinorhizobium fredii NGR234	Sinorhizobium	1110	000111011000	Nitrate, Nitrite and Nitric Oxide Reduction Only	Bacteria	Finished	Host-associated	Plants	Roots	Nodule	Unclassified	Bacteria	Proteobacteria	Rhizobiales	Rhizobiaceae	Sinorhizobium	Sinorhizobium fredii_A	6891900	6437	University of Geneva, University of Gottingen	Finished	0	0	0	1	1	1	0	1	1	0	0	0
643692035	Gp0001852	Salmonella enterica sv. Paratyphi C RKS4594	Salmonella	1000	111110000010	Nitrate Reduction Only	Bacteria	Finished	Host-associated	Mammals: Human	Unclassified	Unclassified	Unclassified	Bacteria	Proteobacteria	Enterobacterales	Enterobacteriaceae	Salmonella	Salmonella enterica	4888494	4743	Peking University	Finished	1	1	1	1	1	0	0	0	0	0	1	0
643692036	Gp0001452	Staphylococcus aureus aureus USA300_TCH1516	Staphylococcus	1000	111000000000	Nitrate Reduction Only	Bacteria	Finished	Host-associated	Mammals: Human	Unclassified	Unclassified	Unclassified	Bacteria	Firmicutes	Staphylococcales	Staphylococcaceae	Staphylococcus	Staphylococcus aureus	2903081	2774	Baylor College of Medicine	Finished	1	1	1	0	0	0	0	0	0	0	0	0
643692037	Gp0002032	Staphylococcus carnosus carnosus TM300	Staphylococcus	1000	111000000000	Nitrate Reduction Only	Bacteria	Finished						Bacteria	Firmicutes	Staphylococcales	Staphylococcaceae	Staphylococcus	Staphylococcus carnosus	2566424	2538	MWG-Biotech	Finished	1	1	1	0	0	0	0	0	0	0	0	0
643692044	Gp0002338	Sulfolobus islandicus L.S.2.15	Sulfolobus	0000	000000010000	Incomplete Enzymes for Denitrification Steps	Archaea	Finished	Environmental	Aquatic	Thermal springs	Unclassified	Unclassified	Archaea	Thermoproteota	Sulfolobales	Sulfolobaceae	Saccharolobus	Saccharolobus islandicus	2736272	3068	DOE Joint Genome Institute (JGI)	Finished	0	0	0	0	0	0	0	1	0	0	0	0
643692045	Gp0002334	Sulfolobus islandicus M.14.25	Sulfolobus	1000	111000010000	Nitrate Reduction Only	Archaea	Finished	Environmental	Aquatic	Thermal springs	Unclassified	Unclassified	Archaea	Thermoproteota	Sulfolobales	Sulfolobaceae	Saccharolobus	Saccharolobus islandicus	2608832	2900	DOE Joint Genome Institute (JGI)	Finished	1	1	1	0	0	0	0	1	0	0	0	0
643692046	Gp0002335	Sulfolobus islandicus M.16.27	Sulfolobus	1000	111000000000	Nitrate Reduction Only	Archaea	Finished	Environmental	Terrestrial	Volcanic	Unclassified	Unclassified	Archaea	Thermoproteota	Sulfolobales	Sulfolobaceae	Saccharolobus	Saccharolobus islandicus	2692402	2956	DOE Joint Genome Institute (JGI)	Finished	1	1	1	0	0	0	0	0	0	0	0	0
643692048	Gp0002342	Sulfolobus islandicus Y.G.57.14	Sulfolobus	0000	000000010000	Incomplete Enzymes for Denitrification Steps	Archaea	Finished	Environmental	Unclassified	Unclassified	Unclassified	Unclassified	Archaea	Thermoproteota	Sulfolobales	Sulfolobaceae	Saccharolobus	Saccharolobus islandicus	2702058	3079	DOE Joint Genome Institute (JGI)	Finished	0	0	0	0	0	0	0	1	0	0	0	0
643692049	Gp0002343	Sulfolobus islandicus Y.N.15.51	Sulfolobus	0000	000000010000	Incomplete Enzymes for Denitrification Steps	Archaea	Finished	Environmental	Unclassified	Unclassified	Unclassified	Unclassified	Archaea	Thermoproteota	Sulfolobales	Sulfolobaceae	Saccharolobus	Saccharolobus islandicus	2854410	3318	DOE Joint Genome Institute (JGI)	Finished	0	0	0	0	0	0	0	1	0	0	0	0
643692050	Gp0002087	Sulfurihydrogenibium azorense Az-Fu1	Sulfurihydrogenibium	0000	000000010000	Incomplete Enzymes for Denitrification Steps	Bacteria	Finished	Environmental	Aquatic	Thermal springs	Unclassified	Unclassified	Bacteria	Aquificota	Hydrogenothermales	Hydrogenothermaceae	Sulfurihydrogenibium	Sulfurihydrogenibium azorense	1640877	1768	J. Craig Venter Institute	Finished	0	0	0	0	0	0	0	1	0	0	0	0
643692051	Gp0002101	Thauera aminoaromatica MZ1T	Thauera	1111	111110111001	Complete Denitrification	Bacteria	Finished	Engineered	Wastewater	Unclassified	Unclassified	Unclassified							4574586	4142	DOE Joint Genome Institute (JGI)	Finished	1	1	1	1	1	0	1	1	1	0	0	1
643692052	Gp0004249	Tolumonas auensis TA 4, DSM 9187	Tolumonas	0010	000000000110	Nitric Oxide Reduction Only	Bacteria	Finished	Environmental	Aquatic	Freshwater	Lentic	Sediment	Bacteria	Proteobacteria	Enterobacterales	Aeromonadaceae	Tolumonas	Tolumonas auensis	3471292	3288	DOE Joint Genome Institute (JGI)	Finished	0	0	0	0	0	0	0	0	0	1	1	0
643692053	Gp0004672	Vibrio cholerae sv. O1 M66-2	Vibrio	1000	000110000000	Nitrate Reduction Only	Bacteria	Finished	Host-associated	Mammals: Human	Unclassified	Unclassified	Unclassified	Bacteria	Proteobacteria	Enterobacterales	Vibrionaceae	Vibrio	Vibrio cholerae	3938905	3812	Nankai University	Finished	0	0	0	1	1	0	0	0	0	0	0	0
643692054	Gp0004269	Vibrio cholerae MJ-1236	Vibrio	1000	000110000000	Nitrate Reduction Only	Bacteria	Finished	Host-associated	Mammals: Human	Unclassified	Unclassified	Unclassified	Bacteria	Proteobacteria	Enterobacterales	Vibrionaceae	Vibrio	Vibrio cholerae	4236368	3894	Los Alamos National Laboratory	Finished	0	0	0	1	1	0	0	0	0	0	0	0
643886009	Gp0003989	Campylobacter rectus RM3267, CCUG 20446	Campylobacter	1001	000110000001	Nitrate and Nitrous Oxide Reduction Only	Bacteria	Permanent Draft	Host-associated	Mammals: Human	Digestive system	Oral cavity	Unclassified	Bacteria	Campylobacterota	Campylobacterales	Campylobacteraceae	Campylobacter_A	Campylobacter_A rectus	2513107	3013	J. Craig Venter Institute	Permanent Draft	0	0	0	1	1	0	0	0	0	0	0	1
643886010	Gp0003427	Staphylococcus capitis SK14	Staphylococcus	1000	111000000000	Nitrate Reduction Only	Bacteria	Permanent Draft	Host-associated	Mammals: Human	Circulatory system	Blood	Unclassified	Bacteria	Firmicutes	Staphylococcales	Staphylococcaceae	Staphylococcus	Staphylococcus capitis	2435835	2292	J. Craig Venter Institute	Permanent Draft	1	1	1	0	0	0	0	0	0	0	0	0
643886015	Gp0003592	Actinomyces urogenitalis DSM 15434	Actinomyces	1100	111001000000	Nitrate and Nitrite Reduction Only	Bacteria	Permanent Draft	Host-associated	Mammals: Human	Reproductive system	Vagina	Unclassified	Bacteria	Actinobacteriota	Actinomycetales	Actinomycetaceae	Actinomyces	Actinomyces urogenitalis	2614023	2453	Baylor College of Medicine	Permanent Draft	1	1	1	0	0	1	0	0	0	0	0	0
643886017	Gp0003591	Gleimia coleocanis DSM 15436	Gleimia	0100	000001000000	Nitrite Reduction Only	Bacteria	Permanent Draft	Host-associated	Mammals: Human	Reproductive system	Vagina	Unclassified	Bacteria	Actinobacteriota	Actinomycetales	Actinomycetaceae	Gleimia	Gleimia coleocanis	1719346	1598	Baylor College of Medicine	Permanent Draft	0	0	0	0	0	1	0	0	0	0	0	0
643886018	Gp0004135	Burkholderia multivorans CGD2M	Burkholderia	1000	111000000000	Nitrate Reduction Only	Bacteria	Permanent Draft	Host-associated	Mammals: Human	Unclassified	Unclassified	Unclassified	Bacteria	Proteobacteria	Burkholderiales	Burkholderiaceae	Burkholderia	Burkholderia multivorans	6564368	6730	J. Craig Venter Institute	Permanent Draft	1	1	1	0	0	0	0	0	0	0	0	0
643886020	Gp0003882	Burkholderia multivorans CGD1	Burkholderia	1000	111000000000	Nitrate Reduction Only	Bacteria	Permanent Draft	Host-associated	Mammals: Human	Unclassified	Unclassified	Unclassified	Bacteria	Proteobacteria	Burkholderiales	Burkholderiaceae	Burkholderia	Burkholderia multivorans	6621721	6646	J. Craig Venter Institute	Permanent Draft	1	1	1	0	0	0	0	0	0	0	0	0
643886021	Gp0003881	Burkholderia multivorans CGD2	Burkholderia	1000	111000000000	Nitrate Reduction Only	Bacteria	Permanent Draft	Host-associated	Mammals: Human	Unclassified	Unclassified	Unclassified	Bacteria	Proteobacteria	Burkholderiales	Burkholderiaceae	Burkholderia	Burkholderia multivorans	6554147	6734	J. Craig Venter Institute	Permanent Draft	1	1	1	0	0	0	0	0	0	0	0	0
643886024	Gp0003557	Proteus mirabilis ATCC 29906	Proteus	1000	111000000000	Nitrate Reduction Only	Bacteria	Permanent Draft	Host-associated	Mammals: Human	Unclassified	Unclassified	Unclassified	Bacteria	Proteobacteria	Enterobacterales	Enterobacteriaceae	Proteus	Proteus mirabilis	3975093	3886	Baylor College of Medicine	Permanent Draft	1	1	1	0	0	0	0	0	0	0	0	0
643886026	Gp0003744	Bacillus cereus Rock3-44	Bacillus	1000	111000000000	Nitrate Reduction Only	Bacteria	Permanent Draft	Environmental	Terrestrial	Soil	Unclassified	Unclassified	Bacteria	Firmicutes	Bacillales	Bacillaceae_G	Bacillus_A	Bacillus_A cereus_S	4894304	4827	Naval Medical Research Center	Permanent Draft	1	1	1	0	0	0	0	0	0	0	0	0
643886032	Gp0003774	Bacillus cereus R309803	Bacillus	1000	111000000000	Nitrate Reduction Only	Bacteria	Permanent Draft	Host-associated	Mammals: Human	Circulatory system	Blood	Unclassified	Bacteria	Firmicutes	Bacillales	Bacillaceae_G	Bacillus_A	Bacillus_A luti	5563553	5675	Naval Medical Research Center	Permanent Draft	1	1	1	0	0	0	0	0	0	0	0	0
643886033	Gp0003770	Bacillus cereus ATCC 4342	Bacillus	1000	111000000000	Nitrate Reduction Only	Bacteria	Permanent Draft	Environmental	Terrestrial	Soil	Unclassified	Agricultural land	Bacteria	Firmicutes	Bacillales	Bacillaceae_G	Bacillus_A	Bacillus_A tropicus	5224297	5382	Naval Medical Research Center	Permanent Draft	1	1	1	0	0	0	0	0	0	0	0	0
643886035	Gp0003825	Bacillus cereus ATCC 10876	Bacillus	1000	111000000000	Nitrate Reduction Only	Bacteria	Permanent Draft	Engineered	Lab synthesis	Unclassified	Unclassified	Unclassified	Bacteria	Firmicutes	Bacillales	Bacillaceae_G	Bacillus_A	Bacillus_A bombysepticus	5914523	5951	Naval Medical Research Center	Permanent Draft	1	1	1	0	0	0	0	0	0	0	0	0
643886036	Gp0003772	Bacillus cereus BGSC 6E1	Bacillus	1000	111000000000	Nitrate Reduction Only	Bacteria	Permanent Draft	Host-associated	Mammals: Human	Unclassified	Unclassified	Unclassified	Bacteria	Firmicutes	Bacillales	Bacillaceae_G	Bacillus_A	Bacillus_A anthracis	5709978	5767	Naval Medical Research Center	Permanent Draft	1	1	1	0	0	0	0	0	0	0	0	0
643886037	Gp0003775	Bacillus cereus 172560W	Bacillus	1000	111000000000	Nitrate Reduction Only	Bacteria	Permanent Draft	Host-associated	Mammals: Human	Unclassified	Unclassified	Unclassified	Bacteria	Firmicutes	Bacillales	Bacillaceae_G	Bacillus_A	Bacillus_A bombysepticus	5684345	5722	Naval Medical Research Center	Permanent Draft	1	1	1	0	0	0	0	0	0	0	0	0
643886038	Gp0003771	Bacillus wiedmannii MM3	Bacillus	1000	111000000000	Nitrate Reduction Only	Bacteria	Permanent Draft	Engineered	Food production	Unclassified	Unclassified	Unclassified	Bacteria	Firmicutes	Bacillales	Bacillaceae_G	Bacillus_A	Bacillus_A wiedmannii	5527357	5640	Naval Medical Research Center	Permanent Draft	1	1	1	0	0	0	0	0	0	0	0	0
643886039	Gp0004659	Staphylococcus hominis SK119	Staphylococcus	1000	111000000000	Nitrate Reduction Only	Bacteria	Permanent Draft	Host-associated	Mammals: Human	Integumentary system	Skin	Unclassified	Bacteria	Firmicutes	Staphylococcales	Staphylococcaceae	Staphylococcus	Staphylococcus hominis	2226236	2238	J. Craig Venter Institute	Permanent Draft	1	1	1	0	0	0	0	0	0	0	0	0
643886042	Gp0003838	Bacillus cereus m1293	Bacillus	1000	111000000000	Nitrate Reduction Only	Bacteria	Permanent Draft	Engineered	Food production	Dairy products	Unclassified	Unclassified	Bacteria	Firmicutes	Bacillales	Bacillaceae_G	Bacillus_A	Bacillus_A paranthracis	5245625	5358	Naval Medical Research Center	Permanent Draft	1	1	1	0	0	0	0	0	0	0	0	0
643886054	Gp0004242	Pectobacterium carotovorum carotovorum WPP14	Pectobacterium	1000	111010000100	Nitrate Reduction Only	Bacteria	Permanent Draft	Host-associated	Plants	Unclassified	Unclassified	Unclassified	Bacteria	Proteobacteria	Enterobacterales	Enterobacteriaceae	Pectobacterium	Pectobacterium carotovorum	4823187	4598	University of Wisconsin, Madison	Permanent Draft	1	1	1	0	1	0	0	0	0	1	0	0
643886056	Gp0004051	Acidaminococcus intestini D21	Acidaminococcus	0000	000000000100	Incomplete Enzymes for Denitrification Steps	Bacteria	Finished	Host-associated	Mammals: Human	Digestive system	Unclassified	Unclassified	Bacteria	Firmicutes_C	Acidaminococcales	Acidaminococcaceae	Acidaminococcus	Acidaminococcus intestini	2238973	2058	Broad Institute	Finished	0	0	0	0	0	0	0	0	0	1	0	0
643886057	Gp0003467	Corynebacterium striatum ATCC 6940	Corynebacterium	1100	111001000000	Nitrate and Nitrite Reduction Only	Bacteria	Permanent Draft	Host-associated	Mammals: Human	Unclassified	Unclassified	Unclassified	Bacteria	Actinobacteriota	Mycobacteriales	Mycobacteriaceae	Corynebacterium	Corynebacterium striatum	2724288	2727	Baylor College of Medicine	Permanent Draft	1	1	1	0	0	1	0	0	0	0	0	0
643886058	Gp0003417	Corynebacterium accolens ATCC 49725	Corynebacterium	1100	111001010000	Nitrate and Nitrite Reduction Only	Bacteria	Permanent Draft	Host-associated	Mammals: Human	Respiratory system	Unclassified	Unclassified	Bacteria	Actinobacteriota	Mycobacteriales	Mycobacteriaceae	Corynebacterium	Corynebacterium accolens	2413333	2387	Baylor College of Medicine	Permanent Draft	1	1	1	0	0	1	0	1	0	0	0	0
643886061	Gp0004582	Limosilactobacillus fermentum ATCC 14931	Limosilactobacillus	1000	111000010000	Nitrate Reduction Only	Bacteria	Permanent Draft	Engineered	Food production	Unclassified	Unclassified	Unclassified	Bacteria	Firmicutes	Lactobacillales	Lactobacillaceae	Limosilactobacillus	Limosilactobacillus fermentum	1796949	1926	Baylor College of Medicine	Permanent Draft	1	1	1	0	0	0	0	1	0	0	0	0
643886067	Gp0004548	Escherichia coli 83972	Escherichia	1010	111110000110	Nitrate and Nitric Oxide Reduction Only	Bacteria	Permanent Draft	Host-associated	Mammals: Human	Urinary system	Urine	Unclassified	Bacteria	Proteobacteria	Enterobacterales	Enterobacteriaceae	Escherichia	Escherichia coli	5066014	5331	Baylor College of Medicine	Permanent Draft	1	1	1	1	1	0	0	0	0	1	1	0
643886068	Gp0004134	Pseudogulbenkiania ferrooxidans 2002	Pseudogulbenkiania	1111	111000111111	Complete Denitrification	Bacteria	Permanent Draft	Environmental	Aquatic	Freshwater	Lentic	Sediment	Bacteria	Proteobacteria	Burkholderiales	Chromobacteriaceae	Pseudogulbenkiania	Pseudogulbenkiania ferrooxidans_A	4228787	4011	DOE Joint Genome Institute (JGI)	Permanent Draft	1	1	1	0	0	0	1	1	1	1	1	1
643886071	Gp0003850	Bacillus thuringiensis sv. tochigiensis BGSC 4Y1	Bacillus	1000	111000000000	Nitrate Reduction Only	Bacteria	Permanent Draft	Environmental	Terrestrial	Soil	Unclassified	Unclassified	Bacteria	Firmicutes	Bacillales	Bacillaceae_G	Bacillus_A	Bacillus_A tropicus	5604006	5821	Naval Medical Research Center	Permanent Draft	1	1	1	0	0	0	0	0	0	0	0	0
643886074	Gp0003909	Veillonella dispar ATCC 17748	Veillonella	1000	111000010100	Nitrate Reduction Only	Bacteria	Permanent Draft	Host-associated	Mammals: Human	Digestive system	Oral cavity	Unclassified	Bacteria	Firmicutes_C	Veillonellales	Veillonellaceae	Veillonella	Veillonella dispar	2116567	2026	Washington University in St. Louis	Permanent Draft	1	1	1	0	0	0	0	1	0	1	0	0
643886077	Gp0004952	Burkholderia pseudomallei Pakistan 9	Burkholderia	1101	111001010001	Nitrate, Nitrite and Nitrous Oxide Reduction Only	Bacteria	Permanent Draft	Host-associated	Mammals: Human	Unclassified	Unclassified	Unclassified	Bacteria	Proteobacteria	Burkholderiales	Burkholderiaceae	Burkholderia	Burkholderia mallei	7147705	7552	J. Craig Venter Institute, Los Alamos National Laboratory	Permanent Draft	1	1	1	0	0	1	0	1	0	0	0	1
643886085	Gp0003758	Bacillus thuringiensis sv. berliner ATCC 10792	Bacillus	1000	111000000000	Nitrate Reduction Only	Bacteria	Permanent Draft	Host-associated	Arthropoda: Insects	Unclassified	Unclassified	Unclassified	Bacteria	Firmicutes	Bacillales	Bacillaceae_G	Bacillus_A	Bacillus_A thuringiensis	6234842	6338	Naval Medical Research Center	Permanent Draft	1	1	1	0	0	0	0	0	0	0	0	0
643886086	Gp0003848	Bacillus thuringiensis sv. andalousiensis BGSC 4AW1	Bacillus	1000	111000000000	Nitrate Reduction Only	Bacteria	Permanent Draft						Bacteria	Firmicutes	Bacillales	Bacillaceae_G	Bacillus_A	Bacillus_A anthracis	5463144	5638	Naval Medical Research Center	Permanent Draft	1	1	1	0	0	0	0	0	0	0	0	0
643886087	Gp0003739	Bacillus thuringiensis sv. kurstaki T03a001	Bacillus	1000	111000000000	Nitrate Reduction Only	Bacteria	Permanent Draft	Host-associated	Arthropoda: Insects	Unclassified	Unclassified	Unclassified	Bacteria	Firmicutes	Bacillales	Bacillaceae_G	Bacillus_A	Bacillus_A bombysepticus	5493868	5653	Naval Medical Research Center	Permanent Draft	1	1	1	0	0	0	0	0	0	0	0	0
643886088	Gp0003865	Bacillus thuringiensis sv. monterrey BGSC 4AJ1	Bacillus	1000	111000000000	Nitrate Reduction Only	Bacteria	Permanent Draft						Bacteria	Firmicutes	Bacillales	Bacillaceae_G	Bacillus_A	Bacillus_A anthracis	6464024	6563	Naval Medical Research Center	Permanent Draft	1	1	1	0	0	0	0	0	0	0	0	0
643886089	Gp0003738	Bacillus thuringiensis sv. sotto T04001	Bacillus	1000	111000000000	Nitrate Reduction Only	Bacteria	Permanent Draft						Bacteria	Firmicutes	Bacillales	Bacillaceae_G	Bacillus_A	Bacillus_A thuringiensis_S	6059646	6617	Naval Medical Research Center	Permanent Draft	1	1	1	0	0	0	0	0	0	0	0	0
643886090	Gp0003759	Bacillus thuringiensis sv. pakistani t13001	Bacillus	1000	111000000000	Nitrate Reduction Only	Bacteria	Permanent Draft	Host-associated	Arthropoda: Insects	Unclassified	Unclassified	Unclassified	Bacteria	Firmicutes	Bacillales	Bacillaceae_G	Bacillus_A	Bacillus_A cereus	5975813	6118	Naval Medical Research Center	Permanent Draft	1	1	1	0	0	0	0	0	0	0	0	0
643886091	Gp0003849	Bacillus thuringiensis sv. thuringiensis T01001	Bacillus	1000	111000000000	Nitrate Reduction Only	Bacteria	Permanent Draft	Host-associated	Arthropoda: Insects	Unclassified	Unclassified	Unclassified	Bacteria	Firmicutes	Bacillales	Bacillaceae_G	Bacillus_A	Bacillus_A thuringiensis	6298523	6414	Naval Medical Research Center	Permanent Draft	1	1	1	0	0	0	0	0	0	0	0	0
643886092	Gp0003733	Bacillus thuringiensis IBL4222	Bacillus	1000	111000000000	Nitrate Reduction Only	Bacteria	Permanent Draft	Host-associated	Mammals	Unclassified	Unclassified	Unclassified	Bacteria	Firmicutes	Bacillales	Bacillaceae_G	Bacillus_A	Bacillus_A thuringiensis_S	6574132	6758	Naval Medical Research Center	Permanent Draft	1	1	1	0	0	0	0	0	0	0	0	0
643886093	Gp0003929	Bacillus thuringiensis sv. pulsiensis BGSC 4CC1	Bacillus	1000	111000000000	Nitrate Reduction Only	Bacteria	Permanent Draft	Environmental	Terrestrial	Soil	Unclassified	Agricultural land	Bacteria	Firmicutes	Bacillales	Bacillaceae_G	Bacillus_A	Bacillus_A anthracis	5976803	6031	Naval Medical Research Center	Permanent Draft	1	1	1	0	0	0	0	0	0	0	0	0
643886094	Gp0003734	Bacillus thuringiensis IBL200	Bacillus	1000	111000000000	Nitrate Reduction Only	Bacteria	Permanent Draft	Host-associated	Mammals: Human	Unclassified	Unclassified	Unclassified	Bacteria	Firmicutes	Bacillales	Bacillaceae_G	Bacillus_A	Bacillus_A thuringiensis_S	6707390	6768	Naval Medical Research Center	Permanent Draft	1	1	1	0	0	0	0	0	0	0	0	0
643886096	Gp0003735	Bacillus thuringiensis sv. huazhongensis BGSC 4BD1	Bacillus	1000	111000000000	Nitrate Reduction Only	Bacteria	Permanent Draft						Bacteria	Firmicutes	Bacillales	Bacillaceae_G	Bacillus_A	Bacillus_A thuringiensis_K	6203396	6117	Naval Medical Research Center	Permanent Draft	1	1	1	0	0	0	0	0	0	0	0	0
643886101	Gp0003726	Bacillus cereus F65185	Bacillus	1000	111000000000	Nitrate Reduction Only	Bacteria	Permanent Draft	Host-associated	Mammals: Human	Unclassified	Unclassified	Unclassified	Bacteria	Firmicutes	Bacillales	Bacillaceae_G	Bacillus_A	Bacillus_A bombysepticus	6106479	6125	Naval Medical Research Center	Permanent Draft	1	1	1	0	0	0	0	0	0	0	0	0
643886104	Gp0004760	Oribacterium sinus F0268	Oribacterium	0000	000000000100	Incomplete Enzymes for Denitrification Steps	Bacteria	Permanent Draft	Host-associated	Mammals: Human	Digestive system	Oral cavity	Unclassified	Bacteria	Firmicutes_A	Lachnospirales	Lachnospiraceae	Oribacterium	Oribacterium sinus	2629409	2681	Baylor College of Medicine	Permanent Draft	0	0	0	0	0	0	0	0	0	1	0	0
643886113	Gp0004297	Capnocytophaga gingivalis ATCC 33624	Capnocytophaga	0101	000001000001	Nitrite and Nitrous Oxide Reduction Only	Bacteria	Permanent Draft	Host-associated	Mammals: Human	Digestive system	Oral cavity	Unclassified	Bacteria	Bacteroidota	Flavobacteriales	Flavobacteriaceae	Capnocytophaga	Capnocytophaga gingivalis	2667138	2642	J. Craig Venter Institute	Permanent Draft	0	0	0	0	0	1	0	0	0	0	0	1
643886117	Gp0000886	Proteus penneri ATCC 35198	Proteus	0000	001000000000	Incomplete Enzymes for Denitrification Steps	Bacteria	Permanent Draft	Host-associated	Mammals: Human	Digestive system	Large intestine	Fecal	Bacteria	Proteobacteria	Enterobacterales	Enterobacteriaceae	Proteus	Proteus penneri	3747729	4984	Washington University in St. Louis	Permanent Draft	0	0	1	0	0	0	0	0	0	0	0	0
643886123	Gp0005060	Bacillus cereus Rock1-15	Bacillus	1000	111000000000	Nitrate Reduction Only	Bacteria	Permanent Draft	Environmental	Terrestrial	Soil	Unclassified	Unclassified	Bacteria	Firmicutes	Bacillales	Bacillaceae_G	Bacillus_A	Bacillus_A cereus	5746378	5887	Naval Medical Research Center	Permanent Draft	1	1	1	0	0	0	0	0	0	0	0	0
643886126	Gp0003736	Bacillus thuringiensis sv. pondicheriensis BGSC 4BA1	Bacillus	1000	111000000000	Nitrate Reduction Only	Bacteria	Permanent Draft	Environmental	Terrestrial	Soil	Unclassified	Unclassified	Bacteria	Firmicutes	Bacillales	Bacillaceae_G	Bacillus_A	Bacillus_A anthracis	6012975	6147	Naval Medical Research Center	Permanent Draft	1	1	1	0	0	0	0	0	0	0	0	0
643886129	Gp0003840	Bacillus subtilis subtilis SMY	Bacillus	1000	111000000000	Nitrate Reduction Only	Bacteria	Permanent Draft	Environmental	Terrestrial	Soil	Unclassified	Unclassified	Bacteria	Firmicutes	Bacillales	Bacillaceae	Bacillus	Bacillus subtilis	4214371	4399	Baylor College of Medicine	Permanent Draft	1	1	1	0	0	0	0	0	0	0	0	0
643886130	Gp0003867	Bacillus subtilis subtilis NCIB 3610	Bacillus	1000	111000000000	Nitrate Reduction Only	Bacteria	Permanent Draft	Environmental	Terrestrial	Soil	Unclassified	Unclassified	Bacteria	Firmicutes	Bacillales	Bacillaceae	Bacillus	Bacillus subtilis	4292784	4539	Baylor College of Medicine	Permanent Draft	1	1	1	0	0	0	0	0	0	0	0	0
643886131	Gp0003858	Bacillus subtilis subtilis JH642	Bacillus	1000	111000000000	Nitrate Reduction Only	Bacteria	Permanent Draft	Environmental	Terrestrial	Soil	Unclassified	Unclassified	Bacteria	Firmicutes	Bacillales	Bacillaceae	Bacillus	Bacillus subtilis	4187329	4381	Baylor College of Medicine	Permanent Draft	1	1	1	0	0	0	0	0	0	0	0	0
643886132	Gp0003833	Bacillus subtilis subtilis 168	Bacillus	1000	111000000000	Nitrate Reduction Only	Bacteria	Permanent Draft	Environmental	Terrestrial	Soil	Unclassified	Unclassified	Bacteria	Firmicutes	Bacillales	Bacillaceae	Bacillus	Bacillus subtilis	4214385	4397	Baylor College of Medicine	Permanent Draft	1	1	1	0	0	0	0	0	0	0	0	0
643886137	Gp0003465	Corynebacterium glucuronolyticum ATCC 51866	Corynebacterium	0100	000001000000	Nitrite Reduction Only	Bacteria	Permanent Draft	Host-associated	Mammals: Human	Reproductive system	Unclassified	Unclassified	Bacteria	Actinobacteriota	Mycobacteriales	Mycobacteriaceae	Corynebacterium	Corynebacterium glucuronolyticum	2845674	2787	Baylor College of Medicine	Permanent Draft	0	0	0	0	0	1	0	0	0	0	0	0
643886141	Gp0003606	Helicobacter cinaedi CCUG 18818	Helicobacter	1000	000110000000	Nitrate Reduction Only	Bacteria	Permanent Draft	Host-associated	Mammals: Human	Digestive system	Large intestine	Rectum	Bacteria	Campylobacterota	Campylobacterales	Helicobacteraceae	Helicobacter_C	Helicobacter_C cinaedi	2182709	2424	Broad Institute	Permanent Draft	0	0	0	1	1	0	0	0	0	0	0	0
643886142	Gp0004425	Porphyromonas uenonis 60-3	Porphyromonas	0000	000000000100	Incomplete Enzymes for Denitrification Steps	Bacteria	Permanent Draft	Host-associated	Mammals: Human	Reproductive system	Vagina	Unclassified	Bacteria	Bacteroidota	Bacteroidales	Porphyromonadaceae	Porphyromonas	Porphyromonas uenonis_A	2242885	2027	J. Craig Venter Institute	Permanent Draft	0	0	0	0	0	0	0	0	0	1	0	0
643886147	Gp0004220	Corynebacterium glucuronolyticum ATCC 51867	Corynebacterium	0100	000001000000	Nitrite Reduction Only	Bacteria	Permanent Draft	Host-associated	Mammals: Human	Unclassified	Unclassified	Unclassified	Bacteria	Actinobacteriota	Mycobacteriales	Mycobacteriaceae	Corynebacterium	Corynebacterium glucuronolyticum	2784713	2701	Baylor College of Medicine	Permanent Draft	0	0	0	0	0	1	0	0	0	0	0	0
643886148	Gp0004179	Porphyromonas endodontalis ATCC 35406	Porphyromonas	0000	000000000100	Incomplete Enzymes for Denitrification Steps	Bacteria	Permanent Draft	Host-associated	Mammals: Human	Digestive system	Oral cavity	Unclassified	Bacteria	Bacteroidota	Bacteroidales	Porphyromonadaceae	Porphyromonas	Porphyromonas endodontalis	2064508	2014	J. Craig Venter Institute	Permanent Draft	0	0	0	0	0	0	0	0	0	1	0	0
643886152	Gp0003998	Pectobacterium brasiliensis PBR1692	Pectobacterium	1010	111110000110	Nitrate and Nitric Oxide Reduction Only	Bacteria	Permanent Draft	Host-associated	Plants	Unclassified	Unclassified	Unclassified	Bacteria	Proteobacteria	Enterobacterales	Enterobacteriaceae	Pectobacterium	Pectobacterium brasiliense	4918574	4906	University of Wisconsin, Madison	Permanent Draft	1	1	1	1	1	0	0	0	0	1	1	0
643886153	Gp0003999	Brucella ceti Cudo	Brucella	1111	111001011001	Complete Denitrification	Bacteria	Permanent Draft	Host-associated	Mammals	Unclassified	Unclassified	Unclassified	Bacteria	Proteobacteria	Rhizobiales_A	Rhizobiaceae_A	Brucella	Brucella melitensis	3389269	3213	Los Alamos National Laboratory	Permanent Draft	1	1	1	0	0	1	0	1	1	0	0	1
643886156	Gp0003823	Bacillus cereus Rock4-2	Bacillus	1000	111000000000	Nitrate Reduction Only	Bacteria	Permanent Draft	Environmental	Terrestrial	Soil	Unclassified	Unclassified	Bacteria	Firmicutes	Bacillales	Bacillaceae_G	Bacillus_A	Bacillus_A bombysepticus	5737687	5758	Naval Medical Research Center	Permanent Draft	1	1	1	0	0	0	0	0	0	0	0	0
643886157	Gp0003767	Bacillus cereus Rock3-42	Bacillus	1000	111000000000	Nitrate Reduction Only	Bacteria	Permanent Draft	Environmental	Terrestrial	Soil	Unclassified	Unclassified	Bacteria	Firmicutes	Bacillales	Bacillaceae_G	Bacillus_A	Bacillus_A anthracis	5183704	5396	Naval Medical Research Center	Permanent Draft	1	1	1	0	0	0	0	0	0	0	0	0
643886158	Gp0003824	Bacillus cereus Rock3-29	Bacillus	1000	111000000000	Nitrate Reduction Only	Bacteria	Permanent Draft	Environmental	Terrestrial	Soil	Unclassified	Unclassified	Bacteria	Firmicutes	Bacillales	Bacillaceae_G	Bacillus_A	Bacillus_A toyonensis	5859411	5945	Naval Medical Research Center	Permanent Draft	1	1	1	0	0	0	0	0	0	0	0	0
643886159	Gp0003768	Bacillus cereus Rock3-28	Bacillus	1000	111000000000	Nitrate Reduction Only	Bacteria	Permanent Draft	Environmental	Terrestrial	Soil	Unclassified	Unclassified	Bacteria	Firmicutes	Bacillales	Bacillaceae_G	Bacillus_A	Bacillus_A toyonensis	5926597	5788	Naval Medical Research Center	Permanent Draft	1	1	1	0	0	0	0	0	0	0	0	0
643886160	Gp0003769	Bacillus cereus Rock1-3	Bacillus	1000	111000000000	Nitrate Reduction Only	Bacteria	Permanent Draft	Environmental	Terrestrial	Soil	Unclassified	Unclassified	Bacteria	Firmicutes	Bacillales	Bacillaceae_G	Bacillus_A	Bacillus_A toyonensis	5842754	5893	Naval Medical Research Center	Permanent Draft	1	1	1	0	0	0	0	0	0	0	0	0
643886161	Gp0003826	Bacillus cereus 95/8201	Bacillus	1000	111000000000	Nitrate Reduction Only	Bacteria	Permanent Draft	Host-associated	Mammals: Human	Circulatory system	Unclassified	Unclassified	Bacteria	Firmicutes	Bacillales	Bacillaceae_G	Bacillus_A	Bacillus_A anthracis	5561255	5714	Naval Medical Research Center	Permanent Draft	1	1	1	0	0	0	0	0	0	0	0	0
643886162	Gp0003827	Bacillus cereus BDRD-Cer4	Bacillus	1000	111000000000	Nitrate Reduction Only	Bacteria	Permanent Draft	Host-associated	Mammals: Human	Unclassified	Unclassified	Unclassified	Bacteria	Firmicutes	Bacillales	Bacillaceae_G	Bacillus_A	Bacillus_A cereus	5385750	5472	Naval Medical Research Center	Permanent Draft	1	1	1	0	0	0	0	0	0	0	0	0
643886163	Gp0003828	Bacillus cereus BDRD-ST196	Bacillus	1000	111000000000	Nitrate Reduction Only	Bacteria	Permanent Draft	Host-associated	Mammals: Human	Unclassified	Unclassified	Unclassified	Bacteria	Firmicutes	Bacillales	Bacillaceae_G	Bacillus_A	Bacillus_A mycoides	5548166	5631	Naval Medical Research Center	Permanent Draft	1	1	1	0	0	0	0	0	0	0	0	0
643886164	Gp0003836	Bacillus cereus BDRD-ST26	Bacillus	1000	111000000000	Nitrate Reduction Only	Bacteria	Permanent Draft	Host-associated	Mammals: Human	Unclassified	Unclassified	Unclassified							5549834	5868	Naval Medical Research Center	Permanent Draft	1	1	1	0	0	0	0	0	0	0	0	0
643886165	Gp0003837	Bacillus cereus BDRD-ST24	Bacillus	1000	111000000000	Nitrate Reduction Only	Bacteria	Permanent Draft	Host-associated	Mammals: Human	Unclassified	Unclassified	Unclassified	Bacteria	Firmicutes	Bacillales	Bacillaceae_G	Bacillus_A	Bacillus_A cereus	5417673	5510	Naval Medical Research Center	Permanent Draft	1	1	1	0	0	0	0	0	0	0	0	0
643886166	Gp0003773	Bacillus cereus mm1550	Bacillus	1000	111000000000	Nitrate Reduction Only	Bacteria	Permanent Draft	Host-associated	Birds	Unclassified	Unclassified	Unclassified	Bacteria	Firmicutes	Bacillales	Bacillaceae_G	Bacillus_A	Bacillus_A cereus	5234093	5325	Naval Medical Research Center	Permanent Draft	1	1	1	0	0	0	0	0	0	0	0	0
643886171	Gp0003737	Bacillus thuringiensis Bt407	Bacillus	1000	111000000000	Nitrate Reduction Only	Bacteria	Permanent Draft	Host-associated	Mammals: Human	Unclassified	Unclassified	Unclassified	Bacteria	Firmicutes	Bacillales	Bacillaceae_G	Bacillus_A	Bacillus_A thuringiensis	6008143	6425	Naval Medical Research Center	Permanent Draft	1	1	1	0	0	0	0	0	0	0	0	0
643886172	Gp0003852	Bacillus pseudomycoides DSM 12442	Bacillus	1000	111000000000	Nitrate Reduction Only	Bacteria	Permanent Draft	Environmental	Terrestrial	Soil	Unclassified	Unclassified	Bacteria	Firmicutes	Bacillales	Bacillaceae_G	Bacillus_A	Bacillus_A pseudomycoides	5752014	5941	Naval Medical Research Center	Permanent Draft	1	1	1	0	0	0	0	0	0	0	0	0
643886173	Gp0003740	Bacillus pseudomycoides Rock3-17	Bacillus	1000	111000000000	Nitrate Reduction Only	Bacteria	Permanent Draft	Environmental	Terrestrial	Soil	Unclassified	Unclassified	Bacteria	Firmicutes	Bacillales	Bacillaceae_G	Bacillus_A	Bacillus_A pseudomycoides	5682854	5903	Naval Medical Research Center	Permanent Draft	1	1	1	0	0	0	0	0	0	0	0	0
643886174	Gp0003856	Bacillus pseudomycoides Rock1-4	Bacillus	1000	111000000000	Nitrate Reduction Only	Bacteria	Permanent Draft	Environmental	Terrestrial	Soil	Unclassified	Unclassified	Bacteria	Firmicutes	Bacillales	Bacillaceae_G	Bacillus_A	Bacillus_A pseudomycoides	5780397	5938	Naval Medical Research Center	Permanent Draft	1	1	1	0	0	0	0	0	0	0	0	0
643886176	Gp0003760	Bacillus cereus AH1273	Bacillus	0000	101000000000	Incomplete Enzymes for Denitrification Steps	Bacteria	Permanent Draft	Host-associated	Mammals: Human	Circulatory system	Blood	Unclassified	Bacteria	Firmicutes	Bacillales	Bacillaceae_G	Bacillus_A	Bacillus_A nitratireducens	5749301	5898	Naval Medical Research Center	Permanent Draft	1	0	1	0	0	0	0	0	0	0	0	0
643886177	Gp0003821	Bacillus cereus AH1272	Bacillus	1000	111000000000	Nitrate Reduction Only	Bacteria	Permanent Draft	Host-associated	Mammals: Human	Fetus	Amniotic sac	Amniotic fluid	Bacteria	Firmicutes	Bacillales	Bacillaceae_G	Bacillus_A	Bacillus_A nitratireducens	5747940	5899	Naval Medical Research Center	Permanent Draft	1	1	1	0	0	0	0	0	0	0	0	0
643886178	Gp0003741	Bacillus cereus AH1271	Bacillus	1000	111000000000	Nitrate Reduction Only	Bacteria	Permanent Draft	Engineered	Built environment	Hospital	Unclassified	Unclassified	Bacteria	Firmicutes	Bacillales	Bacillaceae_G	Bacillus_A	Bacillus_A mobilis	5620004	5742	Naval Medical Research Center	Permanent Draft	1	1	1	0	0	0	0	0	0	0	0	0
643886179	Gp0003742	Bacillus cereus AH676	Bacillus	1000	111000000000	Nitrate Reduction Only	Bacteria	Permanent Draft	Environmental	Terrestrial	Soil	Unclassified	Unclassified	Bacteria	Firmicutes	Bacillales	Bacillaceae_G	Bacillus_A	Bacillus_A cereus	5563247	5696	Naval Medical Research Center	Permanent Draft	1	1	1	0	0	0	0	0	0	0	0	0
643886180	Gp0003743	Bacillus mycoides AH603	Bacillus	1000	111000000000	Nitrate Reduction Only	Bacteria	Permanent Draft	Engineered	Food production	Dairy products	Unclassified	Unclassified	Bacteria	Firmicutes	Bacillales	Bacillaceae_G	Bacillus_A	Bacillus_A mycoides	5774351	5896	Naval Medical Research Center	Permanent Draft	1	1	1	0	0	0	0	0	0	0	0	0
643886183	Gp0001962	Dethiobacter alkaliphilus AHT1	Dethiobacter	0010	000000011100	Nitric Oxide Reduction Only	Bacteria	Finished	Environmental	Aquatic	Non-marine Saline and Alkaline	Alkaline	Sediment	Bacteria	Firmicutes_D	Dethiobacterales	Dethiobacteraceae	Dethiobacter	Dethiobacter alkaliphilus	3116746	3213	DOE Joint Genome Institute (JGI)	Finished	0	0	0	0	0	0	0	1	1	1	0	0
643886192	Gp0004122	Staphylococcus aureus aureus JKD6009	Staphylococcus	1000	111000010000	Nitrate Reduction Only	Bacteria	Permanent Draft	Host-associated	Mammals: Human	Unclassified	Unclassified	Unclassified	Bacteria	Firmicutes	Staphylococcales	Staphylococcaceae	Staphylococcus	Staphylococcus aureus	2819448	2700	Monash University	Permanent Draft	1	1	1	0	0	0	0	1	0	0	0	0
643886193	Gp0004533	Kingella oralis UB-38, ATCC 51147	Kingella	0101	000001010001	Nitrite and Nitrous Oxide Reduction Only	Bacteria	Permanent Draft	Host-associated	Mammals: Human	Digestive system	Oral cavity	Unclassified	Bacteria	Proteobacteria	Burkholderiales	Neisseriaceae	Kingella_B	Kingella_B oralis	2405975	3218	Washington University in St. Louis	Permanent Draft	0	0	0	0	0	1	0	1	0	0	0	1
643886196	Gp0003396	Desulfonatronospira thiodismutans ASO3-1	Desulfonatronospira	0000	001000000000	Incomplete Enzymes for Denitrification Steps	Bacteria	Finished	Environmental	Aquatic	Non-marine Saline and Alkaline	Alkaline	Sediment	Bacteria	Desulfobacterota_I	Desulfovibrionales	Desulfonatronovibrionaceae	Desulfonatronospira	Desulfonatronospira thiodismutans	3971306	3791	DOE Joint Genome Institute (JGI)	Finished	0	0	1	0	0	0	0	0	0	0	0	0
643886198	Gp0003938	Neisseria flavescens NRL30031/H210	Neisseria	0101	000001010001	Nitrite and Nitrous Oxide Reduction Only	Bacteria	Permanent Draft	Host-associated	Mammals: Human	Unclassified	Unclassified	Unclassified	Bacteria	Proteobacteria	Burkholderiales	Neisseriaceae	Neisseria	Neisseria flavescens	2205588	2591	Washington University in St. Louis	Permanent Draft	0	0	0	0	0	1	0	1	0	0	0	1
643886207	Gp0004042	Corynebacterium matruchotii ATCC 33806	Corynebacterium	1100	111001000000	Nitrate and Nitrite Reduction Only	Bacteria	Permanent Draft	Host-associated	Mammals: Human	Digestive system	Oral cavity	Supragingival plaque	Bacteria	Actinobacteriota	Mycobacteriales	Mycobacteriaceae	Corynebacterium	Corynebacterium matruchotii	2967145	3195	Washington University in St. Louis	Permanent Draft	1	1	1	0	0	1	0	0	0	0	0	0
643886208	Gp0003877	Eikenella corrodens ATCC 23834	Eikenella	1000	111000010000	Nitrate Reduction Only	Bacteria	Permanent Draft	Host-associated	Mammals: Human	Respiratory system	Sputum/Phlegm	Unclassified	Bacteria	Proteobacteria	Burkholderiales	Neisseriaceae	Eikenella	Eikenella corrodens	2135355	2675	Washington University in St. Louis	Permanent Draft	1	1	1	0	0	0	0	1	0	0	0	0
643886213	Gp0003605	Helicobacter canadensis MIT 98-5491, ATCC 700968	Helicobacter	1000	000110000000	Nitrate Reduction Only	Bacteria	Permanent Draft	Host-associated	Mammals: Human	Unclassified	Unclassified	Unclassified	Bacteria	Campylobacterota	Campylobacterales	Helicobacteraceae	Helicobacter_D	Helicobacter_D canadensis	1605969	1713	Broad Institute	Permanent Draft	0	0	0	1	1	0	0	0	0	0	0	0
643886218	Gp0003607	Helicobacter pullorum MIT 98-5489	Helicobacter	1000	000110000000	Nitrate Reduction Only	Bacteria	Permanent Draft	Host-associated	Mammals: Human	Unclassified	Unclassified	Unclassified	Bacteria	Campylobacterota	Campylobacterales	Helicobacteraceae	Helicobacter_D	Helicobacter_D pullorum	1919070	2113	Broad Institute	Permanent Draft	0	0	0	1	1	0	0	0	0	0	0	0
644736323	Gp0001922	Actinosynnema mirum DSM 43827	Actinosynnema	1100	111001000000	Nitrate and Nitrite Reduction Only	Bacteria	Permanent Draft	Host-associated	Plants	Unclassified	Unclassified	Unclassified	Bacteria	Actinobacteriota	Mycobacteriales	Pseudonocardiaceae	Actinosynnema	Actinosynnema mirum	8248144	7176	DOE Joint Genome Institute (JGI)	Permanent Draft	1	1	1	0	0	1	0	0	0	0	0	0
644736324	Gp0001493	Aggregatibacter aphrophilus NJ8700	Aggregatibacter	1000	000110010000	Nitrate Reduction Only	Bacteria	Finished	Host-associated	Mammals: Human	Digestive system	Oral cavity	Unclassified	Bacteria	Proteobacteria	Enterobacterales	Pasteurellaceae	Aggregatibacter	Aggregatibacter aphrophilus	2313035	2295	American Museum of Natural History	Finished	0	0	0	1	1	0	0	1	0	0	0	0
644736331	Gp0001925	Brachybacterium faecium 6-10, DSM 4810	Brachybacterium	1100	111001010000	Nitrate and Nitrite Reduction Only	Bacteria	Finished	Engineered	Solid waste	Animal waste	Poultry litter	Unclassified	Bacteria	Actinobacteriota	Actinomycetales	Dermabacteraceae	Brachybacterium	Brachybacterium faecium	3614992	3189	DOE Joint Genome Institute (JGI)	Finished	1	1	1	0	0	1	0	1	0	0	0	0
644736332	Gp0004389	Brucella microti CCM 4915	Brucella	1111	111001011001	Complete Denitrification	Bacteria	Finished	Host-associated	Mammals	Unclassified	Unclassified	Unclassified	Bacteria	Proteobacteria	Rhizobiales_A	Rhizobiaceae_A	Brucella	Brucella melitensis	3337369	3346	Centre National de la Recherche Scientifique (CNRS)	Finished	1	1	1	0	0	1	0	1	1	0	0	1
644736333	Gp0003931	Candidatus Accumulibacter regalis UW-1	Candidatus	1101	000110110001	Nitrate, Nitrite and Nitrous Oxide Reduction Only	Bacteria	Finished	Engineered	Wastewater	Unclassified	Unclassified	Unclassified	Bacteria	Proteobacteria	Burkholderiales	Rhodocyclaceae	Accumulibacter	Accumulibacter phosphatis_C	5306133	4790	DOE Joint Genome Institute (JGI)	Finished	0	0	0	1	1	0	1	1	0	0	0	1
644736338	Gp0001176	Capnocytophaga ochracea VPI 2845, DSM 7271	Capnocytophaga	0000	000000010000	Incomplete Enzymes for Denitrification Steps	Bacteria	Finished	Host-associated	Mammals: Human	Digestive system	Oral cavity	Unclassified	Bacteria	Bacteroidota	Flavobacteriales	Flavobacteriaceae	Capnocytophaga	Capnocytophaga ochracea	2612925	2252	DOE Joint Genome Institute (JGI)	Finished	0	0	0	0	0	0	0	1	0	0	0	0
644736339	Gp0001210	Catenulispora acidiphila ID139908, DSM 44928	Catenulispora	1000	111000000000	Nitrate Reduction Only	Bacteria	Finished	Environmental	Terrestrial	Soil	Temperate forest	Bulk soil	Bacteria	Actinobacteriota	Streptomycetales	Catenulisporaceae	Catenulispora	Catenulispora acidiphila	10467782	9125	DOE Joint Genome Institute (JGI)	Finished	1	1	1	0	0	0	0	0	0	0	0	0
644736340	Gp0001221	Chitinophaga pinensis UQM 2034, DSM 2588	Chitinophaga	0000	000000010000	Incomplete Enzymes for Denitrification Steps	Bacteria	Finished	Environmental	Terrestrial	Plant litter	Unclassified	Unclassified	Bacteria	Bacteroidota	Chitinophagales	Chitinophagaceae	Chitinophaga	Chitinophaga pinensis	9127347	7396	DOE Joint Genome Institute (JGI)	Finished	0	0	0	0	0	0	0	1	0	0	0	0
644736345	Gp0000636	Corynebacterium efficiens YS-314, DSM 44549	Corynebacterium	1100	111001000000	Nitrate and Nitrite Reduction Only	Bacteria	Finished	Environmental	Terrestrial	Soil	Unclassified	Unclassified	Bacteria	Actinobacteriota	Mycobacteriales	Mycobacteriaceae	Corynebacterium	Corynebacterium efficiens	3219505	3064	Ajinomoto Co., Inc, National Institute of Technology and Evaluation	Finished	1	1	1	0	0	1	0	0	0	0	0	0
644736346	Gp0001211	Cryptobacterium curtum 12-3, DSM 15641	Cryptobacterium	0000	100000000000	Incomplete Enzymes for Denitrification Steps	Bacteria	Finished	Host-associated	Mammals: Human	Digestive system	Oral cavity	Unclassified	Bacteria	Actinobacteriota	Coriobacteriales	Eggerthellaceae	Cryptobacterium	Cryptobacterium curtum	1617804	1421	DOE Joint Genome Institute (JGI)	Finished	1	0	0	0	0	0	0	0	0	0	0	0
644736347	Gp0001806	Cupriavidus taiwanensis LMG 19424	Cupriavidus	1100	111110110000	Nitrate and Nitrite Reduction Only	Bacteria	Finished	Host-associated	Plants	Roots	Nodule	Unclassified	Bacteria	Proteobacteria	Burkholderiales	Burkholderiaceae	Cupriavidus	Cupriavidus taiwanensis	6476522	5986	CEA Genoscope	Finished	1	1	1	1	1	0	1	1	0	0	0	0
644736349	Gp0001223	Desulfohalobium retbaense HR100, DSM 5692	Desulfohalobium	0000	001000000000	Incomplete Enzymes for Denitrification Steps	Bacteria	Finished	Environmental	Aquatic	Sediment	Unclassified	Unclassified	Bacteria	Desulfobacterota_I	Desulfovibrionales	Desulfohalobiaceae	Desulfohalobium	Desulfohalobium retbaense	2909567	2612	DOE Joint Genome Institute (JGI)	Finished	0	0	1	0	0	0	0	0	0	0	0	0
644736350	Gp0001172	Desulfomicrobium baculatum X, DSM 4028	Desulfomicrobium	0000	001000000000	Incomplete Enzymes for Denitrification Steps	Bacteria	Finished	Environmental	Terrestrial	Geologic	Mine	Unclassified	Bacteria	Desulfobacterota_I	Desulfovibrionales	Desulfomicrobiaceae	Desulfomicrobium	Desulfomicrobium baculatum	3942657	3564	DOE Joint Genome Institute (JGI)	Finished	0	0	1	0	0	0	0	0	0	0	0	0
644736351	Gp0005857	Desulfofarcimen acetoxidans DSM 771	Desulfofarcimen	0000	001000000100	Incomplete Enzymes for Denitrification Steps	Bacteria	Finished	Engineered	Solid waste	Animal waste	Unclassified	Unclassified	Bacteria	Firmicutes_B	Desulfotomaculales	Desulfofarciminaceae	Desulfofarcimen	Desulfofarcimen acetoxidans	4545624	4471	DOE Joint Genome Institute (JGI)	Finished	0	0	1	0	0	0	0	0	0	1	0	0
644736352	Gp0001378	Solidesulfovibrio magneticus RS-1	Solidesulfovibrio	0000	001000000000	Incomplete Enzymes for Denitrification Steps	Bacteria	Finished	Environmental	Aquatic	Freshwater	Lotic	Unclassified	Bacteria	Desulfobacterota_I	Desulfovibrionales	Desulfovibrionaceae	Solidesulfovibrio	Solidesulfovibrio magneticus	5315620	4760	National Institute of Technology and Evaluation	Finished	0	0	1	0	0	0	0	0	0	0	0	0
644736353	Gp0003815	Maridesulfovibrio salexigens DSM 2638	Maridesulfovibrio	0000	001000000000	Incomplete Enzymes for Denitrification Steps	Bacteria	Finished	Environmental	Aquatic	Sediment	Unclassified	Unclassified	Bacteria	Desulfobacterota_I	Desulfovibrionales	Desulfovibrionaceae	Maridesulfovibrio	Maridesulfovibrio salexigens	4289847	3937	DOE Joint Genome Institute (JGI)	Finished	0	0	1	0	0	0	0	0	0	0	0	0
644736354	Gp0004260	Musicola paradisiaca Ech703	Musicola	1000	111000000000	Nitrate Reduction Only	Bacteria	Finished	Host-associated	Plants	Unclassified	Unclassified	Unclassified	Bacteria	Proteobacteria	Enterobacterales	Enterobacteriaceae	Dickeya	Dickeya paradisiaca	4679450	4133	DOE Joint Genome Institute (JGI)	Finished	1	1	1	0	0	0	0	0	0	0	0	0
644736355	Gp0004035	Dickeya zeae Ech1591	Dickeya	1010	111000000110	Nitrate and Nitric Oxide Reduction Only	Bacteria	Finished						Bacteria	Proteobacteria	Enterobacterales	Enterobacteriaceae	Dickeya	Dickeya chrysanthemi	4813854	4363	DOE Joint Genome Institute (JGI)	Finished	1	1	1	0	0	0	0	0	0	1	1	0
644736356	Gp0001933	Dyadobacter fermentans NS114, DSM 18053	Dyadobacter	0001	000000000001	Nitrous Oxide Reduction Only	Bacteria	Finished	Host-associated	Plants	Unclassified	Unclassified	Unclassified	Bacteria	Bacteroidota	Cytophagales	Spirosomaceae	Dyadobacter	Dyadobacter fermentans	6967790	5854	DOE Joint Genome Institute (JGI)	Finished	0	0	0	0	0	0	0	0	0	0	0	1
644736357	Gp0001381	Edwardsiella ictaluri 93-146	Edwardsiella	1000	111110000000	Nitrate Reduction Only	Bacteria	Finished	Host-associated	Fish	Unclassified	Unclassified	Unclassified	Bacteria	Proteobacteria	Enterobacterales	Enterobacteriaceae	Edwardsiella	Edwardsiella ictaluri	3812315	3902	Mississippi State University, University of Oklahoma	Finished	1	1	1	1	1	0	0	0	0	0	0	0
644736358	Gp0001217	Eggerthella lenta VPI 0255, DSM 2243	Eggerthella	1000	000110000000	Nitrate Reduction Only	Bacteria	Finished	Host-associated	Mammals: Human	Unclassified	Unclassified	Unclassified	Bacteria	Actinobacteriota	Coriobacteriales	Eggerthellaceae	Eggerthella	Eggerthella lenta	3632260	3184	DOE Joint Genome Institute (JGI)	Finished	0	0	0	1	1	0	0	0	0	0	0	0
644736359	Gp0002253	Escherichia coli B REL606	Escherichia	1010	111110000110	Nitrate and Nitric Oxide Reduction Only	Bacteria	Finished	Engineered	Lab synthesis	Unclassified	Unclassified	Unclassified	Bacteria	Proteobacteria	Enterobacterales	Enterobacteriaceae	Escherichia	Escherichia coli	4629812	4312	CEA Genoscope	Finished	1	1	1	1	1	0	0	0	0	1	1	0
644736361	Gp0005034	Escherichia coli 'BL21-Gold(DE3)pLysS AG'	Escherichia	1010	111110000110	Nitrate and Nitric Oxide Reduction Only	Bacteria	Finished	Host-associated	Mammals: Human	Digestive system	Unclassified	Unclassified	Bacteria	Proteobacteria	Enterobacterales	Enterobacteriaceae	Escherichia	Escherichia coli	4570938	4436	DOE Joint Genome Institute (JGI)	Finished	1	1	1	1	1	0	0	0	0	1	1	0
644736362	Gp0005046	Escherichia coli BW2952	Escherichia	1010	111110000110	Nitrate and Nitric Oxide Reduction Only	Bacteria	Finished	Engineered	Lab synthesis	Unclassified	Unclassified	Unclassified	Bacteria	Proteobacteria	Enterobacterales	Enterobacteriaceae	Escherichia	Escherichia coli	4578159	4194	Nankai University	Finished	1	1	1	1	1	0	0	0	0	1	1	0
644736363	Gp0003932	Escherichia coli O157:H7 TW14359	Escherichia	1010	111110000110	Nitrate and Nitric Oxide Reduction Only	Bacteria	Finished	Engineered	Food production	Unclassified	Unclassified	Unclassified	Bacteria	Proteobacteria	Enterobacterales	Enterobacteriaceae	Escherichia	Escherichia coli	5622737	5500	University of Washington	Finished	1	1	1	1	1	0	0	0	0	1	1	0
644736364	Gp0001406	Escherichia coli O45:K1 S88	Escherichia	1010	111110000110	Nitrate and Nitric Oxide Reduction Only	Bacteria	Finished	Host-associated	Mammals: Human	Nervous system	Subarachnoid space	Cerebrospinal fluid	Bacteria	Proteobacteria	Enterobacterales	Enterobacteriaceae	Escherichia	Escherichia coli	5166121	5037	CEA Genoscope	Finished	1	1	1	1	1	0	0	0	0	1	1	0
644736365	Gp0001404	Escherichia coli O17:K52:H18 UMN026	Escherichia	1010	111110000110	Nitrate and Nitric Oxide Reduction Only	Bacteria	Finished	Host-associated	Mammals: Human	Unclassified	Unclassified	Unclassified	Bacteria	Proteobacteria	Enterobacterales	Enterobacteriaceae	Escherichia	Escherichia coli	5358200	5211	CEA Genoscope	Finished	1	1	1	1	1	0	0	0	0	1	1	0
644736368	Gp0005084	Flavobacteriaceae bacterium 3519-10	Flavobacteriaceae	0101	000001000001	Nitrite and Nitrous Oxide Reduction Only	Bacteria	Finished	Environmental	Aquatic	Freshwater	Ice	Unclassified	Bacteria	Bacteroidota	Flavobacteriales	Weeksellaceae	Kaistella	Kaistella sp000023725	2768102	2582	University of Nevada, Las Vegas	Finished	0	0	0	0	0	1	0	0	0	0	0	1
644736369	Gp0000161	Flavobacterium johnsoniae UW101, ATCC 17061	Flavobacterium	0100	000001010000	Nitrite Reduction Only	Bacteria	Finished	Environmental	Terrestrial	Soil	Unclassified	Unclassified	Bacteria	Bacteroidota	Flavobacteriales	Flavobacteriaceae	Flavobacterium	Flavobacterium johnsoniae	6096872	5099	DOE Joint Genome Institute (JGI)	Finished	0	0	0	0	0	1	0	1	0	0	0	0
644736370	Gp0000952	Geobacillus sp. WCH70	Geobacillus	1000	111000000000	Nitrate Reduction Only	Bacteria	Finished						Bacteria	Firmicutes	Bacillales	Anoxybacillaceae	Parageobacillus	Parageobacillus toebii	3508804	3597	DOE Joint Genome Institute (JGI)	Finished	1	1	1	0	0	0	0	0	0	0	0	0
644736371	Gp0002256	Geobacter sp. M21	Geobacter	0010	000000011000	Nitric Oxide Reduction Only	Bacteria	Finished	Environmental	Terrestrial	Geologic	Mine	Unclassified	Bacteria	Desulfobacterota	Geobacterales	Geobacteraceae	Geomonas	Geomonas sp000023645	4745806	4222	DOE Joint Genome Institute (JGI)	Finished	0	0	0	0	0	0	0	1	1	0	0	0
644736372	Gp0006434	Halomicrobium mukohataei arg-2, DSM 12286	Halomicrobium	0100	110001010000	Nitrite Reduction Only	Archaea	Finished	Environmental	Aquatic	Marine	Intertidal zone	Salt marsh	Archaea	Halobacteriota	Halobacteriales	Haloarculaceae	Halomicrobium	Halomicrobium mukohataei	3332349	3475	DOE Joint Genome Institute (JGI)	Finished	1	1	0	0	0	1	0	1	0	0	0	0
644736373	Gp0001225	Halorhabdus utahensis AX-2, DSM 12940	Halorhabdus	0100	110001000000	Nitrite Reduction Only	Archaea	Finished	Environmental	Aquatic	Sediment	Unclassified	Unclassified	Archaea	Halobacteriota	Halobacteriales	Haloarculaceae	Halorhabdus	Halorhabdus utahensis	3116795	3076	DOE Joint Genome Institute (JGI)	Finished	1	1	0	0	0	1	0	0	0	0	0	0
644736376	Gp0001206	Jonesia denitrificans 55134, DSM 20603	Jonesia	1100	111001000000	Nitrate and Nitrite Reduction Only	Bacteria	Finished	Engineered	Food production	Meat products	Unclassified	Unclassified	Bacteria	Actinobacteriota	Actinomycetales	Cellulomonadaceae	Jonesia	Jonesia denitrificans	2749646	2635	DOE Joint Genome Institute (JGI)	Finished	1	1	1	0	0	1	0	0	0	0	0	0
644736377	Gp0001183	Kangiella koreensis SW-125, DSM 16069	Kangiella	1100	111001110000	Nitrate and Nitrite Reduction Only	Bacteria	Finished	Environmental	Aquatic	Marine	Unclassified	Unclassified	Bacteria	Proteobacteria	Enterobacterales	Kangiellaceae	Kangiella	Kangiella koreensis	2852073	2694	DOE Joint Genome Institute (JGI)	Finished	1	1	1	0	0	1	1	1	0	0	0	0
644736381	Gp0005160	Lactiplantibacillus plantarum JDM1	Lactiplantibacillus	1000	111000000000	Nitrate Reduction Only	Bacteria	Finished	Host-associated	Mammals: Human	Unclassified	Unclassified	Unclassified	Bacteria	Firmicutes	Lactobacillales	Lactobacillaceae	Lactiplantibacillus	Lactiplantibacillus plantarum	3197759	3026	Shanghai Jiao Tong University	Finished	1	1	1	0	0	0	0	0	0	0	0	0
644736385	Gp0001905	Methanocaldococcus fervens AG86	Methanocaldococcus	0000	000000000100	Incomplete Enzymes for Denitrification Steps	Archaea	Finished	Environmental	Aquatic	Marine	Hydrothermal vents	Unclassified	Archaea	Methanobacteriota_A	Methanococcales	Methanocaldococcaceae	Methanocaldococcus	Methanocaldococcus fervens	1507251	1663	DOE Joint Genome Institute (JGI)	Finished	0	0	0	0	0	0	0	0	0	1	0	0
644736388	Gp0004358	Methylotenera mobilis JLW8	Methylotenera	0110	000001011000	Nitrite and Nitric Oxide Reduction Only	Bacteria	Finished	Environmental	Aquatic	Freshwater	Lentic	Sediment	Bacteria	Proteobacteria	Burkholderiales	Methylophilaceae	Methylotenera	Methylotenera mobilis	2547570	2400	DOE Joint Genome Institute (JGI)	Finished	0	0	0	0	0	1	0	1	1	0	0	0
644736391	Gp0001650	Mycobacterium tuberculosis KZN 1435 (MDR)	Mycobacterium	1000	111000000000	Nitrate Reduction Only	Bacteria	Finished	Host-associated	Mammals: Human	Unclassified	Unclassified	Unclassified	Bacteria	Actinobacteriota	Mycobacteriales	Mycobacteriaceae	Mycobacterium	Mycobacterium tuberculosis	4398250	4107	Broad Institute	Finished	1	1	1	0	0	0	0	0	0	0	0	0
644736393	Gp0001208	Nakamurella multipartita Y-104, DSM 44233	Nakamurella	1000	111000000000	Nitrate Reduction Only	Bacteria	Finished	Engineered	Wastewater	Unclassified	Unclassified	Unclassified							6060298	5471	DOE Joint Genome Institute (JGI)	Finished	1	1	1	0	0	0	0	0	0	0	0	0
644736394	Gp0001678	Neisseria meningitidis sv. Cnl ST-53 a-14	Neisseria	0100	000001010000	Nitrite Reduction Only	Bacteria	Finished	Host-associated	Mammals: Human	Unclassified	Unclassified	Unclassified	Bacteria	Proteobacteria	Burkholderiales	Neisseriaceae	Neisseria	Neisseria meningitidis	2145295	1943	MWG-Biotech	Finished	0	0	0	0	0	1	0	1	0	0	0	0
644736397	Gp0005013	Pectobacterium carotovorum carotovorum PC1	Pectobacterium	1010	111110000110	Nitrate and Nitric Oxide Reduction Only	Bacteria	Finished						Bacteria	Proteobacteria	Enterobacterales	Enterobacteriaceae	Pectobacterium	Pectobacterium aroidearum	4862913	4395	DOE Joint Genome Institute (JGI)	Finished	1	1	1	1	1	0	0	0	0	1	1	0
644736400	Gp0002287	Ralstonia pickettii 12D	Ralstonia	1101	111111010001	Nitrate, Nitrite and Nitrous Oxide Reduction Only	Bacteria	Finished	Environmental	Aquatic	Sediment	Unclassified	Unclassified	Bacteria	Proteobacteria	Burkholderiales	Burkholderiaceae	Ralstonia	Ralstonia pickettii_B	5685358	5518	DOE Joint Genome Institute (JGI)	Finished	1	1	1	1	1	1	0	1	0	0	0	1
644736405	Gp0006072	Slackia heliotrinireducens RHS 1, DSM 20476	Slackia	1000	000110000000	Nitrate Reduction Only	Bacteria	Finished	Host-associated	Mammals	Digestive system	Stomach	Rumen							3165038	2852	DOE Joint Genome Institute (JGI)	Finished	0	0	0	1	1	0	0	0	0	0	0	0
645058700	Gp0004244	Propionibacterium acidifaciens F0233	Propionibacterium	0000	000000000100	Incomplete Enzymes for Denitrification Steps	Bacteria	Permanent Draft	Host-associated	Mammals: Human	Digestive system	Oral cavity	Unclassified	Bacteria	Bacteroidota	Bacteroidales	Porphyromonadaceae	Porphyromonas	Porphyromonas endodontalis	2064725	1997	J. Craig Venter Institute	Permanent Draft	0	0	0	0	0	0	0	0	0	1	0	0
645058710	Gp0004443	Neisseria gonorrhoeae SK-92-679	Neisseria	0101	000001010001	Nitrite and Nitrous Oxide Reduction Only	Bacteria	Permanent Draft	Host-associated	Mammals: Human	Circulatory system	Blood	Unclassified	Bacteria	Proteobacteria	Burkholderiales	Neisseriaceae	Neisseria	Neisseria gonorrhoeae	2068277	2251	Broad Institute	Permanent Draft	0	0	0	0	0	1	0	1	0	0	0	1
645058714	Gp0004350	Neisseria gonorrhoeae FA6140	Neisseria	0101	000001010001	Nitrite and Nitrous Oxide Reduction Only	Bacteria	Permanent Draft	Host-associated	Mammals: Human	Unclassified	Unclassified	Unclassified	Bacteria	Proteobacteria	Burkholderiales	Neisseriaceae	Neisseria	Neisseria gonorrhoeae	2033960	2193	Broad Institute	Permanent Draft	0	0	0	0	0	1	0	1	0	0	0	1
645058715	Gp0004349	Neisseria gonorrhoeae DGI18	Neisseria	0101	000001010001	Nitrite and Nitrous Oxide Reduction Only	Bacteria	Permanent Draft	Host-associated	Mammals: Human	Unclassified	Unclassified	Unclassified	Bacteria	Proteobacteria	Burkholderiales	Neisseriaceae	Neisseria	Neisseria gonorrhoeae	2035914	2186	Broad Institute	Permanent Draft	0	0	0	0	0	1	0	1	0	0	0	1
645058717	Gp0004887	Brucella abortus 2308 A	Brucella	1111	111001011001	Complete Denitrification	Bacteria	Permanent Draft	Host-associated	Mammals	Integumentary system	Mammary gland	Milk	Bacteria	Proteobacteria	Rhizobiales_A	Rhizobiaceae_A	Brucella	Brucella melitensis	3277197	3134	DOE Joint Genome Institute (JGI), Los Alamos National Laboratory	Permanent Draft	1	1	1	0	0	1	0	1	1	0	0	1
645058719	Gp0003991	Corynebacterium tuberculostearicum SK141	Corynebacterium	0100	000001000000	Nitrite Reduction Only	Bacteria	Permanent Draft	Host-associated	Mammals: Human	Integumentary system	Skin	Unclassified	Bacteria	Actinobacteriota	Mycobacteriales	Mycobacteriaceae	Corynebacterium	Corynebacterium tuberculostearicum_C	2372261	2265	J. Craig Venter Institute	Permanent Draft	0	0	0	0	0	1	0	0	0	0	0	0
645058720	Gp0004089	Campylobacter showae RM3277	Campylobacter	1001	000110010001	Nitrate and Nitrous Oxide Reduction Only	Bacteria	Permanent Draft	Host-associated	Mammals: Human	Digestive system	Oral cavity	Unclassified	Bacteria	Campylobacterota	Campylobacterales	Campylobacteraceae	Campylobacter_A	Campylobacter_A showae	2072007	2402	J. Craig Venter Institute	Permanent Draft	0	0	0	1	1	0	0	1	0	0	0	1
645058721	Gp0003995	Mycobacterium tuberculosis 98-R604 INH-RIF-EM	Mycobacterium	1000	111000000000	Nitrate Reduction Only	Bacteria	Permanent Draft	Host-associated	Mammals: Human	Unclassified	Unclassified	Unclassified	Bacteria	Actinobacteriota	Mycobacteriales	Mycobacteriaceae	Mycobacterium	Mycobacterium tuberculosis	4286999	4159	Broad Institute	Permanent Draft	1	1	1	0	0	0	0	0	0	0	0	0
645058725	Gp0004133	Mycobacterium avium avium ATCC 25291	Mycobacterium	1000	111000010000	Nitrate Reduction Only	Bacteria	Permanent Draft	Host-associated	Birds	Digestive system	Unclassified	Unclassified	Bacteria	Actinobacteriota	Mycobacteriales	Mycobacteriaceae	Mycobacterium	Mycobacterium avium	4857995	4684	McGill University, University of Minnesota	Permanent Draft	1	1	1	0	0	0	0	1	0	0	0	0
645058726	Gp0004502	Staphylococcus aureus aureus Mu50-omega	Staphylococcus	1000	111000000000	Nitrate Reduction Only	Bacteria	Permanent Draft	Host-associated	Mammals: Human	Unclassified	Unclassified	Unclassified	Bacteria	Firmicutes	Staphylococcales	Staphylococcaceae	Staphylococcus	Staphylococcus aureus	2878428	2757	Juntendo University	Permanent Draft	1	1	1	0	0	0	0	0	0	0	0	0
645058728	Gp0004559	Streptomyces griseoflavus Tu4000	Streptomyces	1000	111000000000	Nitrate Reduction Only	Bacteria	Permanent Draft	Environmental	Terrestrial	Soil	Unclassified	Unclassified	Bacteria	Actinobacteriota	Streptomycetales	Streptomycetaceae	Streptomyces	Streptomyces fungicidicus_A	7364052	7207	Broad Institute	Permanent Draft	1	1	1	0	0	0	0	0	0	0	0	0
645058731	Gp0004547	Neisseria gonorrhoeae PID1	Neisseria	0101	000001010001	Nitrite and Nitrous Oxide Reduction Only	Bacteria	Permanent Draft	Host-associated	Mammals: Human	Reproductive system	Uterus	Cervix	Bacteria	Proteobacteria	Burkholderiales	Neisseriaceae	Neisseria	Neisseria gonorrhoeae	2091324	2285	Broad Institute	Permanent Draft	0	0	0	0	0	1	0	1	0	0	0	1
645058736	Gp0000947	Clostridium carboxidivorans P7	Clostridium	0000	000000000100	Incomplete Enzymes for Denitrification Steps	Bacteria	Permanent Draft	Engineered	Wastewater	Industrial wastewater	Agricultural wastewater	Unclassified	Bacteria	Firmicutes_A	Clostridiales	Clostridiaceae	Clostridium_AM	Clostridium_AM carboxidivorans	5592854	5521	DOE Joint Genome Institute (JGI)	Permanent Draft	0	0	0	0	0	0	0	0	0	1	0	0
645058738	Gp0004736	Selenomonas flueggei ATCC 43531	Selenomonas	1000	111000000000	Nitrate Reduction Only	Bacteria	Permanent Draft	Host-associated	Mammals: Human	Digestive system	Oral cavity	Unclassified	Bacteria	Firmicutes_C	Selenomonadales	Selenomonadaceae	Centipeda	Centipeda flueggei	2157862	2178	Baylor College of Medicine	Permanent Draft	1	1	1	0	0	0	0	0	0	0	0	0
645058739	Gp0003560	Mycobacterium intracellulare ATCC 13950	Mycobacterium	1000	111000010000	Nitrate Reduction Only	Bacteria	Permanent Draft	Host-associated	Mammals: Human	Unclassified	Unclassified	Unclassified	Bacteria	Actinobacteriota	Mycobacteriales	Mycobacteriaceae	Mycobacterium	Mycobacterium intracellulare	5328562	5282	McGill University	Permanent Draft	1	1	1	0	0	0	0	1	0	0	0	0
645058740	Gp0004351	Neisseria gonorrhoeae SK-93-1035	Neisseria	0101	000001010001	Nitrite and Nitrous Oxide Reduction Only	Bacteria	Permanent Draft	Host-associated	Mammals: Human	Circulatory system	Blood	Unclassified	Bacteria	Proteobacteria	Burkholderiales	Neisseriaceae	Neisseria	Neisseria gonorrhoeae	2049370	2219	Broad Institute	Permanent Draft	0	0	0	0	0	1	0	1	0	0	0	1
645058741	Gp0004268	Vibrio cholerae BX 330286	Vibrio	1000	000110000000	Nitrate Reduction Only	Bacteria	Permanent Draft	Environmental	Aquatic	Unclassified	Unclassified	Unclassified	Bacteria	Proteobacteria	Enterobacterales	Vibrionaceae	Vibrio	Vibrio cholerae	4000672	3743	Los Alamos National Laboratory	Permanent Draft	0	0	0	1	1	0	0	0	0	0	0	0
645058745	Gp0004442	Neisseria gonorrhoeae PID332	Neisseria	0101	000001010001	Nitrite and Nitrous Oxide Reduction Only	Bacteria	Permanent Draft	Host-associated	Mammals: Human	Reproductive system	Uterus	Cervix	Bacteria	Proteobacteria	Burkholderiales	Neisseriaceae	Neisseria	Neisseria gonorrhoeae	2101853	2262	Broad Institute	Permanent Draft	0	0	0	0	0	1	0	1	0	0	0	1
645058746	Gp0005482	Vibrio cholerae CIRS 101	Vibrio	1000	000110000000	Nitrate Reduction Only	Bacteria	Permanent Draft	Host-associated	Mammals: Human	Unclassified	Unclassified	Unclassified	Bacteria	Proteobacteria	Enterobacterales	Vibrionaceae	Vibrio	Vibrio cholerae	4059686	3567	Los Alamos National Laboratory	Permanent Draft	0	0	0	1	1	0	0	0	0	0	0	0
645058747	Gp0004441	Neisseria gonorrhoeae PID24-1	Neisseria	0101	000001010001	Nitrite and Nitrous Oxide Reduction Only	Bacteria	Permanent Draft	Host-associated	Mammals: Human	Reproductive system	Unclassified	Unclassified	Bacteria	Proteobacteria	Burkholderiales	Neisseriaceae	Neisseria	Neisseria gonorrhoeae	2033752	2190	Broad Institute	Permanent Draft	0	0	0	0	0	1	0	1	0	0	0	1
645058748	Gp0003928	Neisseria sicca ATCC 29256	Neisseria	0101	000001010001	Nitrite and Nitrous Oxide Reduction Only	Bacteria	Permanent Draft	Host-associated	Mammals: Human	Respiratory system	Pharynx/Throat	Nasopharynx	Bacteria	Proteobacteria	Burkholderiales	Neisseriaceae	Neisseria	Neisseria sicca	2830772	3714	Washington University in St. Louis	Permanent Draft	0	0	0	0	0	1	0	1	0	0	0	1
645058749	Gp0004577	Staphylococcus aureus aureus CF-Marseille	Staphylococcus	1000	111000000000	Nitrate Reduction Only	Bacteria	Permanent Draft	Host-associated	Mammals: Human	Respiratory system	Sputum/Phlegm	Unclassified	Bacteria	Firmicutes	Staphylococcales	Staphylococcaceae	Staphylococcus	Staphylococcus aureus	2829971	2751	Geneva University Hospitals	Permanent Draft	1	1	1	0	0	0	0	0	0	0	0	0
645058750	Gp0004440	Neisseria gonorrhoeae PID18	Neisseria	0101	000001010001	Nitrite and Nitrous Oxide Reduction Only	Bacteria	Permanent Draft	Host-associated	Mammals: Human	Reproductive system	Uterus	Cervix	Bacteria	Proteobacteria	Burkholderiales	Neisseriaceae	Neisseria	Neisseria gonorrhoeae	2083259	2252	Broad Institute	Permanent Draft	0	0	0	0	0	1	0	1	0	0	0	1
645058753	Gp0003588	Acetivibrio thermocellus LQR1	Acetivibrio	0000	000000000100	Incomplete Enzymes for Denitrification Steps	Bacteria	Permanent Draft	Engineered	Lab synthesis	Unclassified	Unclassified	Unclassified							3454608	3147	DOE Joint Genome Institute (JGI)	Permanent Draft	0	0	0	0	0	0	0	0	0	1	0	0
645058759	Gp0003884	Yersinia pestis Nepal516	Yersinia	1000	000110000000	Nitrate Reduction Only	Bacteria	Permanent Draft	Environmental	Terrestrial	Soil	Unclassified	Unclassified	Bacteria	Proteobacteria	Enterobacterales	Enterobacteriaceae	Yersinia	Yersinia pestis	4629080	4578	Los Alamos National Laboratory	Permanent Draft	0	0	0	1	1	0	0	0	0	0	0	0
645058763	Gp0003566	Ruminiclostridium papyrosolvens DSM 2782	Ruminiclostridium	0000	000000000100	Incomplete Enzymes for Denitrification Steps	Bacteria	Finished	Environmental	Aquatic	Marine	Intertidal zone	Estuary	Bacteria	Firmicutes_A	Acetivibrionales	DSM-27016	Ruminiclostridium	Ruminiclostridium papyrosolvens	4874336	4479	DOE Joint Genome Institute (JGI)	Finished	0	0	0	0	0	0	0	0	0	1	0	0
645058765	Gp0005093	Brucella intermedia LMG 3301	Brucella	1110	111001011000	Nitrate, Nitrite and Nitric Oxide Reduction Only	Bacteria	Permanent Draft	Host-associated	Mammals: Human	Circulatory system	Blood	Unclassified							4725392	4432	DOE Joint Genome Institute (JGI), Los Alamos National Laboratory	Permanent Draft	1	1	1	0	0	1	0	1	1	0	0	0
645058767	Gp0003908	Yersinia pestis Pestoides A	Yersinia	1000	000110000000	Nitrate Reduction Only	Bacteria	Permanent Draft	Host-associated	Mammals: Human	Unclassified	Unclassified	Unclassified	Bacteria	Proteobacteria	Enterobacterales	Enterobacteriaceae	Yersinia	Yersinia pestis	4750606	4818	DOE Joint Genome Institute (JGI), Los Alamos National Laboratory	Permanent Draft	0	0	0	1	1	0	0	0	0	0	0	0
645058768	Gp0003869	Yersinia pestis bv. Orientalis India 195	Yersinia	1000	000110000000	Nitrate Reduction Only	Bacteria	Permanent Draft	Host-associated	Mammals: Human	Unclassified	Unclassified	Unclassified	Bacteria	Proteobacteria	Enterobacterales	Enterobacteriaceae	Yersinia	Yersinia pestis	4719608	4766	Los Alamos National Laboratory	Permanent Draft	0	0	0	1	1	0	0	0	0	0	0	0
645058769	Gp0003949	Yersinia pestis bv. Orientalis PEXU2	Yersinia	1000	000110000000	Nitrate Reduction Only	Bacteria	Permanent Draft	Host-associated	Mammals: Human	Unclassified	Unclassified	Unclassified	Bacteria	Proteobacteria	Enterobacterales	Enterobacteriaceae	Yersinia	Yersinia pestis	4770886	4755	Los Alamos National Laboratory	Permanent Draft	0	0	0	1	1	0	0	0	0	0	0	0
645058770	Gp0004933	Actinobacillus minor NM305	Actinobacillus	1100	000111000000	Nitrate and Nitrite Reduction Only	Bacteria	Permanent Draft	Host-associated	Mammals	Respiratory system	Unclassified	Unclassified	Bacteria	Proteobacteria	Enterobacterales	Pasteurellaceae	Actinobacillus_A	Actinobacillus_A minor	2425264	2463	McGill University	Permanent Draft	0	0	0	1	1	1	0	0	0	0	0	0
645058771	Gp0000969	Bacillus anthracis Kruger B	Bacillus	1000	111000000000	Nitrate Reduction Only	Bacteria	Permanent Draft	Host-associated	Mammals: Human	Unclassified	Unclassified	Unclassified	Bacteria	Firmicutes	Bacillales	Bacillaceae_G	Bacillus_A	Bacillus_A anthracis	5470007	5878	J. Craig Venter Institute	Permanent Draft	1	1	1	0	0	0	0	0	0	0	0	0
645058772	Gp0000974	Bacillus anthracis Vollum	Bacillus	1000	111000000000	Nitrate Reduction Only	Bacteria	Permanent Draft	Host-associated	Mammals: Human	Unclassified	Unclassified	Unclassified	Bacteria	Firmicutes	Bacillales	Bacillaceae_G	Bacillus_A	Bacillus_A anthracis	5488459	5962	J. Craig Venter Institute	Permanent Draft	1	1	1	0	0	0	0	0	0	0	0	0
645058773	Gp0000972	Bacillus anthracis Australia 94	Bacillus	1000	111000000000	Nitrate Reduction Only	Bacteria	Permanent Draft	Host-associated	Mammals: Human	Unclassified	Unclassified	Unclassified	Bacteria	Firmicutes	Bacillales	Bacillaceae_G	Bacillus_A	Bacillus_A anthracis	5504562	5987	J. Craig Venter Institute	Permanent Draft	1	1	1	0	0	0	0	0	0	0	0	0
645058774	Gp0000970	Bacillus anthracis WesternNA USA6153	Bacillus	1000	111000000000	Nitrate Reduction Only	Bacteria	Permanent Draft	Host-associated	Mammals: Human	Unclassified	Unclassified	Unclassified	Bacteria	Firmicutes	Bacillales	Bacillaceae_G	Bacillus_A	Bacillus_A anthracis	5511345	5973	J. Craig Venter Institute	Permanent Draft	1	1	1	0	0	0	0	0	0	0	0	0
645058778	Gp0000971	Bacillus anthracis A1055	Bacillus	1000	111000000000	Nitrate Reduction Only	Bacteria	Permanent Draft	Host-associated	Mammals: Human	Unclassified	Unclassified	Unclassified	Bacteria	Firmicutes	Bacillales	Bacillaceae_G	Bacillus_A	Bacillus_A anthracis	5370618	5699	J. Craig Venter Institute	Permanent Draft	1	1	1	0	0	0	0	0	0	0	0	0
645058779	Gp0000973	Bacillus anthracis CNEVA-9066	Bacillus	1000	111000000000	Nitrate Reduction Only	Bacteria	Permanent Draft	Host-associated	Mammals: Human	Unclassified	Unclassified	Unclassified	Bacteria	Firmicutes	Bacillales	Bacillaceae_G	Bacillus_A	Bacillus_A anthracis	5488676	5870	J. Craig Venter Institute	Permanent Draft	1	1	1	0	0	0	0	0	0	0	0	0
645058782	Gp0003258	Parabacteroides sp. 2_1_7	Parabacteroides	0000	000000000100	Incomplete Enzymes for Denitrification Steps	Bacteria	Permanent Draft	Host-associated	Mammals: Human	Digestive system	Large intestine	Fecal	Bacteria	Bacteroidota	Bacteroidales	Tannerellaceae	Parabacteroides	Parabacteroides distasonis	5137215	4443	Broad Institute	Permanent Draft	0	0	0	0	0	0	0	0	0	1	0	0
645058783	Gp0004488	Brucella pinnipedialis M163/99/10	Brucella	1111	111001011001	Complete Denitrification	Bacteria	Permanent Draft	Host-associated	Mammals: Human	Unclassified	Unclassified	Unclassified	Bacteria	Proteobacteria	Rhizobiales_A	Rhizobiaceae_A	Brucella	Brucella melitensis	3256270	3250	Broad Institute	Permanent Draft	1	1	1	0	0	1	0	1	1	0	0	1
645058784	Gp0004642	Neisseria flavescens SK114	Neisseria	0101	000001010001	Nitrite and Nitrous Oxide Reduction Only	Bacteria	Permanent Draft	Host-associated	Mammals: Human	Integumentary system	Skin	Unclassified	Bacteria	Proteobacteria	Burkholderiales	Neisseriaceae	Neisseria	Neisseria subflava	2204114	2413	J. Craig Venter Institute	Permanent Draft	0	0	0	0	0	1	0	1	0	0	0	1
645058786	Gp0004756	Acidovorax delafieldii 2AN	Acidovorax	1111	111000111001	Complete Denitrification	Bacteria	Permanent Draft	Environmental	Aquatic	Unclassified	Unclassified	Unclassified	Bacteria	Proteobacteria	Burkholderiales	Burkholderiaceae	Acidovorax	Acidovorax delafieldii_B	4842094	4945	DOE Joint Genome Institute (JGI)	Permanent Draft	1	1	1	0	0	0	1	1	1	0	0	1
645058789	Gp0003842	Yersinia rohdei ATCC 43380	Yersinia	1000	111110000000	Nitrate Reduction Only	Bacteria	Permanent Draft	Host-associated	Mammals	Digestive system	Large intestine	Fecal	Bacteria	Proteobacteria	Enterobacterales	Enterobacteriaceae	Yersinia	Yersinia rohdei	4317478	3912	Naval Medical Research Center	Permanent Draft	1	1	1	1	1	0	0	0	0	0	0	0
645058790	Gp0003846	Yersinia kristensenii ATCC 33638	Yersinia	1000	000110000000	Nitrate Reduction Only	Bacteria	Permanent Draft	Host-associated	Mammals: Human	Urinary system	Urine	Unclassified	Bacteria	Proteobacteria	Enterobacterales	Enterobacteriaceae	Yersinia	Yersinia kristensenii	5042394	4615	Naval Medical Research Center	Permanent Draft	0	0	0	1	1	0	0	0	0	0	0	0
645058791	Gp0003755	Yersinia ruckeri ATCC 29473	Yersinia	1000	000110000000	Nitrate Reduction Only	Bacteria	Permanent Draft	Host-associated	Fish	Unclassified	Unclassified	Unclassified	Bacteria	Proteobacteria	Enterobacterales	Enterobacteriaceae	Yersinia	Yersinia ruckeri	3739990	3419	Naval Medical Research Center	Permanent Draft	0	0	0	1	1	0	0	0	0	0	0	0
645058792	Gp0003757	Yersinia aldovae ATCC 35236	Yersinia	1000	000110000000	Nitrate Reduction Only	Bacteria	Permanent Draft	Environmental	Aquatic	Freshwater	Drinking water	Unclassified	Bacteria	Proteobacteria	Enterobacterales	Enterobacteriaceae	Yersinia	Yersinia aldovae	4304926	4033	Naval Medical Research Center	Permanent Draft	0	0	0	1	1	0	0	0	0	0	0	0
645058794	Gp0004932	Legionella drancourtii LLAP12	Legionella	0000	000000010000	Incomplete Enzymes for Denitrification Steps	Bacteria	Permanent Draft	Host-associated	Protozoa	Unclassified	Unclassified	Unclassified	Bacteria	Proteobacteria	Legionellales	Legionellaceae	Legionella	Legionella drancourtii	4067717	3691	Centre National de la Recherche Scientifique (CNRS)	Permanent Draft	0	0	0	0	0	0	0	1	0	0	0	0
645058798	Gp0004273	Vibrio cholerae sv. Inaba 12129(1)	Vibrio	1000	000110000000	Nitrate Reduction Only	Bacteria	Permanent Draft	Environmental	Aquatic	Unclassified	Unclassified	Unclassified	Bacteria	Proteobacteria	Enterobacterales	Vibrionaceae	Vibrio	Vibrio cholerae	3969506	3684	Los Alamos National Laboratory	Permanent Draft	0	0	0	1	1	0	0	0	0	0	0	0
645058800	Gp0004126	Rothia mucilaginosa ATCC 25296	Rothia	1100	111001010000	Nitrate and Nitrite Reduction Only	Bacteria	Permanent Draft	Host-associated	Mammals: Human	Digestive system	Oral cavity	Unclassified	Bacteria	Actinobacteriota	Actinomycetales	Micrococcaceae	Rothia	Rothia mucilaginosa	2255158	1790	J. Craig Venter Institute	Permanent Draft	1	1	1	0	0	1	0	1	0	0	0	0
645058801	Gp0004545	Neisseria gonorrhoeae sv. IB-1 35/02	Neisseria	0101	000001010001	Nitrite and Nitrous Oxide Reduction Only	Bacteria	Permanent Draft	Host-associated	Mammals: Human	Unclassified	Unclassified	Unclassified	Bacteria	Proteobacteria	Burkholderiales	Neisseriaceae	Neisseria	Neisseria gonorrhoeae	2043737	2216	Broad Institute	Permanent Draft	0	0	0	0	0	1	0	1	0	0	0	1
645058802	Gp0003317	Haemophilus influenzae 6P18H1	Haemophilus	1000	000110000000	Nitrate Reduction Only	Bacteria	Permanent Draft	Host-associated	Mammals: Human	Unclassified	Unclassified	Unclassified	Bacteria	Proteobacteria	Enterobacterales	Pasteurellaceae	Haemophilus	Haemophilus influenzae_F	1912236	1961	Allegheny-Singer Research Institute	Permanent Draft	0	0	0	1	1	0	0	0	0	0	0	0
645058804	Gp0004272	Vibrio cholerae bv. albensis VL426	Vibrio	1000	000110000000	Nitrate Reduction Only	Bacteria	Permanent Draft	Host-associated	Fish	Unclassified	Unclassified	Unclassified	Bacteria	Proteobacteria	Enterobacterales	Vibrionaceae	Vibrio	Vibrio cholerae	3987383	3582	Los Alamos National Laboratory	Permanent Draft	0	0	0	1	1	0	0	0	0	0	0	0
645058805	Gp0004250	Vibrio cholerae TM 11079-80	Vibrio	1000	000110000000	Nitrate Reduction Only	Bacteria	Permanent Draft	Host-associated	Mammals: Human	Unclassified	Unclassified	Unclassified	Bacteria	Proteobacteria	Enterobacterales	Vibrionaceae	Vibrio	Vibrio cholerae	4055140	3726	Los Alamos National Laboratory	Permanent Draft	0	0	0	1	1	0	0	0	0	0	0	0
645058806	Gp0004270	Vibrio cholerae RC9	Vibrio	1000	000110000000	Nitrate Reduction Only	Bacteria	Permanent Draft	Host-associated	Mammals: Human	Unclassified	Unclassified	Unclassified	Bacteria	Proteobacteria	Enterobacterales	Vibrionaceae	Vibrio	Vibrio cholerae	4211011	3928	Los Alamos National Laboratory	Permanent Draft	0	0	0	1	1	0	0	0	0	0	0	0
645058807	Gp0004271	Vibrio cholerae TMA 21	Vibrio	1000	000110000000	Nitrate Reduction Only	Bacteria	Permanent Draft	Environmental	Aquatic	Marine	Unclassified	Unclassified	Bacteria	Proteobacteria	Enterobacterales	Vibrionaceae	Vibrio	Vibrio cholerae	4023772	3714	Los Alamos National Laboratory	Permanent Draft	0	0	0	1	1	0	0	0	0	0	0	0
645058808	Gp0004920	Vibrio cholerae sv. O1 el Tor B33	Vibrio	1000	000110000000	Nitrate Reduction Only	Bacteria	Permanent Draft	Host-associated	Mammals: Human	Unclassified	Unclassified	Unclassified	Bacteria	Proteobacteria	Enterobacterales	Vibrionaceae	Vibrio	Vibrio cholerae	4154698	3863	Los Alamos National Laboratory	Permanent Draft	0	0	0	1	1	0	0	0	0	0	0	0
645058811	Gp0004397	Staphylococcus aureus aureus TCH130	Staphylococcus	1000	111000000000	Nitrate Reduction Only	Bacteria	Permanent Draft	Host-associated	Mammals: Human	Integumentary system	Skin	Unclassified	Bacteria	Firmicutes	Staphylococcales	Staphylococcaceae	Staphylococcus	Staphylococcus aureus	2765336	2917	Baylor College of Medicine	Permanent Draft	1	1	1	0	0	0	0	0	0	0	0	0
645058812	Gp0004396	Staphylococcus epidermidis BCM-HMP0060	Staphylococcus	1000	111000000000	Nitrate Reduction Only	Bacteria	Permanent Draft	Host-associated	Mammals: Human	Integumentary system	Skin	Unclassified	Bacteria	Firmicutes	Staphylococcales	Staphylococcaceae	Staphylococcus	Staphylococcus epidermidis	2552994	2567	Baylor College of Medicine	Permanent Draft	1	1	1	0	0	0	0	0	0	0	0	0
645058823	Gp0004400	Streptomyces albidoflavus J1074	Streptomyces	1000	111000000000	Nitrate Reduction Only	Bacteria	Permanent Draft	Environmental	Terrestrial	Soil	Unclassified	Unclassified	Bacteria	Actinobacteriota	Streptomycetales	Streptomycetaceae	Streptomyces	Streptomyces albidoflavus	6619469	6114	Broad Institute	Permanent Draft	1	1	1	0	0	0	0	0	0	0	0	0
645058825	Gp0004635	Staphylococcus warneri L37603, SK66	Staphylococcus	1000	111000000000	Nitrate Reduction Only	Bacteria	Permanent Draft	Host-associated	Mammals: Human	Integumentary system	Skin	Unclassified	Bacteria	Firmicutes	Staphylococcales	Staphylococcaceae	Staphylococcus	Staphylococcus warneri_A	2425653	2439	J. Craig Venter Institute	Permanent Draft	1	1	1	0	0	0	0	0	0	0	0	0
645058826	Gp0001063	Burkholderia thailandensis E264, ATCC 700388	Burkholderia	0101	101001010001	Nitrite and Nitrous Oxide Reduction Only	Bacteria	Permanent Draft	Environmental	Terrestrial	Soil	Paddy field/soil	Unclassified	Bacteria	Proteobacteria	Burkholderiales	Burkholderiaceae	Burkholderia	Burkholderia thailandensis	6304318	5696	Broad Institute, J. Craig Venter Institute	Permanent Draft	1	0	1	0	0	1	0	1	0	0	0	1
645058833	Gp0004458	Fusobacterium nucleatum animalis D11	Fusobacterium	0000	000000000100	Incomplete Enzymes for Denitrification Steps	Bacteria	Permanent Draft	Host-associated	Mammals: Human	Digestive system	Unclassified	Unclassified	Bacteria	Fusobacteriota	Fusobacteriales	Fusobacteriaceae	Fusobacterium	Fusobacterium animalis	2343156	2494	Broad Institute	Permanent Draft	0	0	0	0	0	0	0	0	0	1	0	0
645058835	Gp0002925	Escherichia coli D9	Escherichia	1010	111110000110	Nitrate and Nitric Oxide Reduction Only	Bacteria	Permanent Draft	Host-associated	Mammals: Human	Unclassified	Unclassified	Unclassified	Bacteria	Proteobacteria	Enterobacterales	Enterobacteriaceae	Escherichia	Escherichia coli	4717340	4526	Broad Institute	Permanent Draft	1	1	1	1	1	0	0	0	0	1	1	0
645058837	Gp0003997	Salmonella enterica enterica sv. Tennessee I 6,7,14:z29:- CDC07-0191	Salmonella	1010	111110000110	Nitrate and Nitric Oxide Reduction Only	Bacteria	Permanent Draft	Host-associated	Mammals: Human	Urinary system	Urine	Unclassified	Bacteria	Proteobacteria	Enterobacterales	Enterobacteriaceae	Salmonella	Salmonella enterica	4785739	4604	Centers for Disease Control and Prevention (CDC), USA	Permanent Draft	1	1	1	1	1	0	0	0	0	1	1	0
645058838	Gp0004537	Brucella abortus bv. 6 870	Brucella	1111	111001011001	Complete Denitrification	Bacteria	Permanent Draft	Host-associated	Mammals	Reproductive system	Unclassified	Unclassified	Bacteria	Proteobacteria	Rhizobiales_A	Rhizobiaceae_A	Brucella	Brucella melitensis	3251719	3111	Broad Institute	Permanent Draft	1	1	1	0	0	1	0	1	1	0	0	1
645058839	Gp0004347	Brucella abortus bv. 2 86/8/59	Brucella	1111	111001011001	Complete Denitrification	Bacteria	Permanent Draft	Host-associated	Mammals	Reproductive system	Unclassified	Unclassified	Bacteria	Proteobacteria	Rhizobiales_A	Rhizobiaceae_A	Brucella	Brucella melitensis	3255633	3168	Broad Institute	Permanent Draft	1	1	1	0	0	1	0	1	1	0	0	1
645058840	Gp0004295	Brucella suis bv. 5 513	Brucella	1111	111001011001	Complete Denitrification	Bacteria	Permanent Draft	Host-associated	Mammals: Human	Unclassified	Unclassified	Unclassified	Bacteria	Proteobacteria	Rhizobiales_A	Rhizobiaceae_A	Brucella	Brucella melitensis	3286636	3174	Broad Institute	Permanent Draft	1	1	1	0	0	1	0	1	1	0	0	1
645058841	Gp0004348	Brucella abortus bv. 4 292	Brucella	1111	111001011001	Complete Denitrification	Bacteria	Permanent Draft	Host-associated	Mammals	Reproductive system	Unclassified	Unclassified	Bacteria	Proteobacteria	Rhizobiales_A	Rhizobiaceae_A	Brucella	Brucella melitensis	3254713	3118	Broad Institute	Permanent Draft	1	1	1	0	0	1	0	1	1	0	0	1
645058842	Gp0004293	Brucella abortus bv. 3 Tulya	Brucella	1111	111001011001	Complete Denitrification	Bacteria	Permanent Draft	Host-associated	Mammals: Human	Unclassified	Unclassified	Unclassified	Bacteria	Proteobacteria	Rhizobiales_A	Rhizobiaceae_A	Brucella	Brucella melitensis	3259693	3111	Broad Institute	Permanent Draft	1	1	1	0	0	1	0	1	1	0	0	1
645058844	Gp0004508	Brucella ceti M644/93/1	Brucella	1110	111001011000	Nitrate, Nitrite and Nitric Oxide Reduction Only	Bacteria	Permanent Draft	Host-associated	Mammals: Human	Unclassified	Unclassified	Unclassified	Bacteria	Proteobacteria	Rhizobiales_A	Rhizobiaceae_A	Brucella	Brucella melitensis	3283578	3121	Broad Institute	Permanent Draft	1	1	1	0	0	1	0	1	1	0	0	0
645058845	Gp0004294	Brucella suis bv. 3 686	Brucella	1111	111001011001	Complete Denitrification	Bacteria	Permanent Draft	Host-associated	Mammals	Unclassified	Unclassified	Unclassified	Bacteria	Proteobacteria	Rhizobiales_A	Rhizobiaceae_A	Brucella	Brucella melitensis	3267342	3128	Broad Institute	Permanent Draft	1	1	1	0	0	1	0	1	1	0	0	1
645058847	Gp0004468	Brucella ceti M13/05/1	Brucella	0110	011001011000	Nitrite and Nitric Oxide Reduction Only	Bacteria	Permanent Draft	Host-associated	Mammals: Human	Unclassified	Unclassified	Unclassified	Bacteria	Proteobacteria	Rhizobiales_A	Rhizobiaceae_A	Brucella	Brucella melitensis	3282220	3119	Broad Institute	Permanent Draft	0	1	1	0	0	1	0	1	1	0	0	0
645058848	Gp0004688	Brucella sp. 83/13	Brucella	1111	111001011001	Complete Denitrification	Bacteria	Permanent Draft	Host-associated	Mammals: Human	Unclassified	Unclassified	Unclassified	Bacteria	Proteobacteria	Rhizobiales_A	Rhizobiaceae_A	Brucella	Brucella melitensis	3113340	2919	Broad Institute	Permanent Draft	1	1	1	0	0	1	0	1	1	0	0	1
645058850	Gp0004506	Staphylococcus epidermidis M23864:W1	Staphylococcus	1000	111000000000	Nitrate Reduction Only	Bacteria	Permanent Draft	Host-associated	Mammals: Human	Integumentary system	Skin	Unclassified	Bacteria	Firmicutes	Staphylococcales	Staphylococcaceae	Staphylococcus	Staphylococcus caprae	2611504	2617	Baylor College of Medicine	Permanent Draft	1	1	1	0	0	0	0	0	0	0	0	0
645058851	Gp0004461	Staphylococcus epidermidis W23144	Staphylococcus	1000	111000000000	Nitrate Reduction Only	Bacteria	Permanent Draft	Host-associated	Mammals: Human	Integumentary system	Skin	Unclassified	Bacteria	Firmicutes	Staphylococcales	Staphylococcaceae	Staphylococcus	Staphylococcus epidermidis	2579953	2615	Baylor College of Medicine	Permanent Draft	1	1	1	0	0	0	0	0	0	0	0	0
645058852	Gp0003497	Haemophilus influenzae NTHi 7P49H1	Haemophilus	1000	000110000000	Nitrate Reduction Only	Bacteria	Permanent Draft	Host-associated	Mammals: Human	Unclassified	Unclassified	Unclassified	Bacteria	Proteobacteria	Enterobacterales	Pasteurellaceae	Haemophilus	Haemophilus influenzae	1827667	1818	Allegheny-Singer Research Institute	Permanent Draft	0	0	0	1	1	0	0	0	0	0	0	0
645058853	Gp0004711	Streptomyces sp. C	Streptomyces	1000	111000000000	Nitrate Reduction Only	Bacteria	Permanent Draft	Environmental	Terrestrial	Soil	Unclassified	Unclassified	Bacteria	Actinobacteriota	Streptomycetales	Streptomycetaceae	Streptomyces	Streptomyces sp000158895	7916041	7768	Broad Institute	Permanent Draft	1	1	1	0	0	0	0	0	0	0	0	0
645058856	Gp0004588	Streptomyces lividans TK24	Streptomyces	1000	111000000000	Nitrate Reduction Only	Bacteria	Permanent Draft	Environmental	Terrestrial	Soil	Unclassified	Unclassified	Bacteria	Actinobacteriota	Streptomycetales	Streptomycetaceae	Streptomyces	Streptomyces anthocyanicus	8190887	7636	Broad Institute	Permanent Draft	1	1	1	0	0	0	0	0	0	0	0	0
645058858	Gp0004714	Brucella melitensis bv. 1 Rev.1	Brucella	1111	111001011001	Complete Denitrification	Bacteria	Permanent Draft	Host-associated	Mammals: Human	Unclassified	Unclassified	Unclassified	Bacteria	Proteobacteria	Rhizobiales_A	Rhizobiaceae_A	Brucella	Brucella melitensis	3270141	3221	Broad Institute	Permanent Draft	1	1	1	0	0	1	0	1	1	0	0	1
645058859	Gp0004738	Brucella pinnipedialis M292/94/1	Brucella	1111	111001011001	Complete Denitrification	Bacteria	Permanent Draft	Host-associated	Mammals	Unclassified	Unclassified	Unclassified	Bacteria	Proteobacteria	Rhizobiales_A	Rhizobiaceae_A	Brucella	Brucella melitensis	3323436	3166	Broad Institute	Permanent Draft	1	1	1	0	0	1	0	1	1	0	0	1
645058861	Gp0001649	Mycobacterium tuberculosis KZN 605 (XDR)	Mycobacterium	1000	111000000000	Nitrate Reduction Only	Bacteria	Finished	Host-associated	Mammals: Human	Unclassified	Unclassified	Unclassified	Bacteria	Actinobacteriota	Mycobacteriales	Mycobacteriaceae	Mycobacterium	Mycobacterium tuberculosis	4237019	4019	Broad Institute	Finished	1	1	1	0	0	0	0	0	0	0	0	0
645058863	Gp0004712	Brucella melitensis bv. 2 63/9	Brucella	1110	111001011000	Nitrate, Nitrite and Nitric Oxide Reduction Only	Bacteria	Permanent Draft	Host-associated	Mammals: Human	Unclassified	Unclassified	Unclassified	Bacteria	Proteobacteria	Rhizobiales_A	Rhizobiaceae_A	Brucella	Brucella melitensis	3284951	3186	Broad Institute	Permanent Draft	1	1	1	0	0	1	0	1	1	0	0	0
645058864	Gp0004390	Brucella abortus bv. 9 C68	Brucella	1111	111001011001	Complete Denitrification	Bacteria	Permanent Draft	Host-associated	Mammals	Reproductive system	Unclassified	Unclassified	Bacteria	Proteobacteria	Rhizobiales_A	Rhizobiaceae_A	Brucella	Brucella melitensis	3249359	3125	Broad Institute	Permanent Draft	1	1	1	0	0	1	0	1	1	0	0	1
645058865	Gp0004715	Brucella ceti B1/94	Brucella	1111	111001011001	Complete Denitrification	Bacteria	Permanent Draft	Host-associated	Mammals: Human	Unclassified	Unclassified	Unclassified	Bacteria	Proteobacteria	Rhizobiales_A	Rhizobiaceae_A	Brucella	Brucella melitensis	3276724	3104	Broad Institute	Permanent Draft	1	1	1	0	0	1	0	1	1	0	0	1
645058866	Gp0004716	Brucella ceti M490/95/1	Brucella	1111	111001011001	Complete Denitrification	Bacteria	Permanent Draft	Host-associated	Mammals: Human	Unclassified	Unclassified	Unclassified	Bacteria	Proteobacteria	Rhizobiales_A	Rhizobiaceae_A	Brucella	Brucella melitensis	3274471	3139	Broad Institute	Permanent Draft	1	1	1	0	0	1	0	1	1	0	0	1
645058867	Gp0004713	Brucella melitensis bv. 3 Ether	Brucella	1110	111001011000	Nitrate, Nitrite and Nitric Oxide Reduction Only	Bacteria	Permanent Draft	Host-associated	Mammals: Human	Unclassified	Unclassified	Unclassified	Bacteria	Proteobacteria	Rhizobiales_A	Rhizobiaceae_A	Brucella	Brucella melitensis	3279914	3196	Broad Institute	Permanent Draft	1	1	1	0	0	1	0	1	1	0	0	0
645058868	Gp0004739	Brucella neotomae 5K33, ATCC 23459	Brucella	1011	111000011001	Nitrate, Nitric Oxide and Nitrous Oxide Reduction Only	Bacteria	Permanent Draft	Host-associated	Mammals	Unclassified	Unclassified	Unclassified	Bacteria	Proteobacteria	Rhizobiales_A	Rhizobiaceae_A	Brucella	Brucella melitensis	3299059	3118	Broad Institute	Permanent Draft	1	1	1	0	0	0	0	1	1	0	0	1
645951801	Gp0004979	Staphylococcus aureus A5948	Staphylococcus	1000	111000000000	Nitrate Reduction Only	Bacteria	Permanent Draft	Host-associated	Mammals: Human	Unclassified	Unclassified	Unclassified	Bacteria	Firmicutes	Staphylococcales	Staphylococcaceae	Staphylococcus	Staphylococcus aureus	2846107	2743	Broad Institute	Permanent Draft	1	1	1	0	0	0	0	0	0	0	0	0
645951802	Gp0003910	Selenomonas sputigena ATCC 35185	Selenomonas	1000	111000000000	Nitrate Reduction Only	Bacteria	Permanent Draft	Host-associated	Mammals: Human	Digestive system	Oral cavity	Subgingival plaque	Bacteria	Firmicutes_C	Selenomonadales	Selenomonadaceae	Selenomonas	Selenomonas sputigena	2553953	2710	Washington University in St. Louis	Permanent Draft	1	1	1	0	0	0	0	0	0	0	0	0
645951803	Gp0005026	Staphylococcus aureus aureus 132	Staphylococcus	1000	111000000000	Nitrate Reduction Only	Bacteria	Permanent Draft	Host-associated	Mammals: Human	Unclassified	Unclassified	Unclassified	Bacteria	Firmicutes	Staphylococcales	Staphylococcaceae	Staphylococcus	Staphylococcus aureus	2825358	2749	Lifesequencing S.L.	Permanent Draft	1	1	1	0	0	0	0	0	0	0	0	0
645951804	Gp0003576	Fusobacterium gonidiaformans ATCC 25563	Fusobacterium	0000	000000000100	Incomplete Enzymes for Denitrification Steps	Bacteria	Permanent Draft	Host-associated	Mammals: Human	Digestive system	Unclassified	Unclassified	Bacteria	Fusobacteriota	Fusobacteriales	Fusobacteriaceae	Fusobacterium_C	Fusobacterium_C gonidiaformans	1679672	1700	Broad Institute	Permanent Draft	0	0	0	0	0	0	0	0	0	1	0	0
645951806	Gp0005180	Prevotella oris F0302	Prevotella	0000	000000000100	Incomplete Enzymes for Denitrification Steps	Bacteria	Permanent Draft	Host-associated	Mammals: Human	Unclassified	Unclassified	Unclassified	Bacteria	Bacteroidota	Bacteroidales	Bacteroidaceae	Prevotella	Prevotella oris	3244736	3377	Washington University in St. Louis	Permanent Draft	0	0	0	0	0	0	0	0	0	1	0	0
645951808	Gp0004692	Selenomonas noxia ATCC 43541	Selenomonas	0000	011000000000	Incomplete Enzymes for Denitrification Steps	Bacteria	Permanent Draft	Host-associated	Mammals: Human	Digestive system	Oral cavity	Unclassified	Bacteria	Firmicutes_C	Selenomonadales	Selenomonadaceae	Centipeda	Centipeda noxia	2039467	2027	Baylor College of Medicine	Permanent Draft	0	1	1	0	0	0	0	0	0	0	0	0
645951809	Gp0005038	Neisseria gonorrhoeae DGI2	Neisseria	0101	000001010001	Nitrite and Nitrous Oxide Reduction Only	Bacteria	Permanent Draft	Host-associated	Mammals: Human	Circulatory system	Blood	Unclassified	Bacteria	Proteobacteria	Burkholderiales	Neisseriaceae	Neisseria	Neisseria gonorrhoeae	2093927	2285	Broad Institute	Permanent Draft	0	0	0	0	0	1	0	1	0	0	0	1
645951812	Gp0005135	Brucella sp. F5/99	Brucella	1111	111001011001	Complete Denitrification	Bacteria	Permanent Draft	Host-associated	Mammals: Human	Unclassified	Unclassified	Unclassified	Bacteria	Proteobacteria	Rhizobiales_A	Rhizobiaceae_A	Brucella	Brucella melitensis	3290536	3106	Broad Institute	Permanent Draft	1	1	1	0	0	1	0	1	1	0	0	1
645951816	Gp0004934	Staphylococcus aureus A9719	Staphylococcus	1000	111000000000	Nitrate Reduction Only	Bacteria	Permanent Draft	Host-associated	Mammals: Human	Unclassified	Unclassified	Unclassified	Bacteria	Firmicutes	Staphylococcales	Staphylococcaceae	Staphylococcus	Staphylococcus aureus	2856961	2821	Broad Institute	Permanent Draft	1	1	1	0	0	0	0	0	0	0	0	0
645951818	Gp0004998	Staphylococcus aureus A5937	Staphylococcus	1000	111000000000	Nitrate Reduction Only	Bacteria	Permanent Draft	Host-associated	Mammals: Human	Unclassified	Unclassified	Unclassified	Bacteria	Firmicutes	Staphylococcales	Staphylococcaceae	Staphylococcus	Staphylococcus aureus	2827272	2767	Broad Institute	Permanent Draft	1	1	1	0	0	0	0	0	0	0	0	0
645951819	Gp0004536	Cardiobacterium hominis ATCC 15826	Cardiobacterium	0101	000001010001	Nitrite and Nitrous Oxide Reduction Only	Bacteria	Permanent Draft	Host-associated	Mammals: Human	Circulatory system	Blood	Unclassified	Bacteria	Proteobacteria	Cardiobacteriales	Cardiobacteriaceae	Cardiobacterium	Cardiobacterium hominis	2578897	2631	Baylor College of Medicine	Permanent Draft	0	0	0	0	0	1	0	1	0	0	0	1
645951822	Gp0004999	Staphylococcus aureus A6224	Staphylococcus	1000	111000000000	Nitrate Reduction Only	Bacteria	Permanent Draft	Host-associated	Mammals: Human	Unclassified	Unclassified	Unclassified	Bacteria	Firmicutes	Staphylococcales	Staphylococcaceae	Staphylococcus	Staphylococcus aureus	2870228	2816	Broad Institute	Permanent Draft	1	1	1	0	0	0	0	0	0	0	0	0
645951823	Gp0004885	Staphylococcus aureus A6300	Staphylococcus	1000	111000000000	Nitrate Reduction Only	Bacteria	Permanent Draft	Host-associated	Mammals: Human	Unclassified	Unclassified	Unclassified	Bacteria	Firmicutes	Staphylococcales	Staphylococcaceae	Staphylococcus	Staphylococcus aureus	2816649	2735	Broad Institute	Permanent Draft	1	1	1	0	0	0	0	0	0	0	0	0
645951824	Gp0005076	Actinomyces sp. oral taxon 848 F0332	Actinomyces	0100	011001000000	Nitrite Reduction Only	Bacteria	Permanent Draft	Host-associated	Mammals: Human	Unclassified	Unclassified	Unclassified	Bacteria	Actinobacteriota	Actinomycetales	Actinomycetaceae	Peptidiphaga	Peptidiphaga gingivicola	2518918	2644	Washington University in St. Louis	Permanent Draft	0	1	1	0	0	1	0	0	0	0	0	0
645951826	Gp0001644	Mycobacterium tuberculosis CPHL_A	Mycobacterium	1000	111000000000	Nitrate Reduction Only	Bacteria	Permanent Draft	Host-associated	Mammals: Human	Unclassified	Unclassified	Unclassified	Bacteria	Actinobacteriota	Mycobacteriales	Mycobacteriaceae	Mycobacterium	Mycobacterium tuberculosis	4376881	4187	Broad Institute	Permanent Draft	1	1	1	0	0	0	0	0	0	0	0	0
645951827	Gp0004886	Staphylococcus aureus A9763	Staphylococcus	1000	111000000000	Nitrate Reduction Only	Bacteria	Permanent Draft	Host-associated	Mammals: Human	Unclassified	Unclassified	Unclassified	Bacteria	Firmicutes	Staphylococcales	Staphylococcaceae	Staphylococcus	Staphylococcus aureus	2769858	2665	Broad Institute	Permanent Draft	1	1	1	0	0	0	0	0	0	0	0	0
645951828	Gp0004982	Staphylococcus aureus A9635	Staphylococcus	1000	111000000000	Nitrate Reduction Only	Bacteria	Permanent Draft	Host-associated	Mammals: Human	Unclassified	Unclassified	Unclassified	Bacteria	Firmicutes	Staphylococcales	Staphylococcaceae	Staphylococcus	Staphylococcus aureus	2731263	2653	Broad Institute	Permanent Draft	1	1	1	0	0	0	0	0	0	0	0	0
645951837	Gp0003422	Slackia exigua ATCC 700122	Slackia	0000	000100000000	Incomplete Enzymes for Denitrification Steps	Bacteria	Permanent Draft	Host-associated	Mammals: Human	Digestive system	Oral cavity	Unclassified	Bacteria	Actinobacteriota	Coriobacteriales	Eggerthellaceae	Slackia	Slackia exigua	2094589	2086	Washington University in St. Louis	Permanent Draft	0	0	0	1	0	0	0	0	0	0	0	0
645951838	Gp0003631	Limosilactobacillus antri DSM 16041	Limosilactobacillus	1000	111000000000	Nitrate Reduction Only	Bacteria	Permanent Draft	Host-associated	Mammals: Human	Digestive system	Stomach	Gastric mucosa	Bacteria	Firmicutes	Lactobacillales	Lactobacillaceae	Limosilactobacillus	Limosilactobacillus antri	2242444	2285	Baylor College of Medicine	Permanent Draft	1	1	1	0	0	0	0	0	0	0	0	0
645951839	Gp0004980	Staphylococcus aureus A8115	Staphylococcus	1000	111000000000	Nitrate Reduction Only	Bacteria	Permanent Draft	Host-associated	Mammals: Human	Unclassified	Unclassified	Unclassified	Bacteria	Firmicutes	Staphylococcales	Staphylococcaceae	Staphylococcus	Staphylococcus aureus	2746960	2600	Broad Institute	Permanent Draft	1	1	1	0	0	0	0	0	0	0	0	0
645951841	Gp0006101	Vibrio mimicus VM603	Vibrio	0000	000100000000	Incomplete Enzymes for Denitrification Steps	Bacteria	Permanent Draft	Environmental	Aquatic	Unclassified	Unclassified	Unclassified	Bacteria	Proteobacteria	Enterobacterales	Vibrionaceae	Vibrio	Vibrio mimicus	4350709	3833	National Laboratory for Scientific Computing (LNCC), Brazil, Osaka University	Permanent Draft	0	0	0	1	0	0	0	0	0	0	0	0
645951842	Gp0003419	Corynebacterium efficiens YS-314, DSM 44549	Corynebacterium	1100	111001000000	Nitrate and Nitrite Reduction Only	Bacteria	Permanent Draft	Environmental	Terrestrial	Soil	Unclassified	Unclassified	Bacteria	Actinobacteriota	Mycobacteriales	Mycobacteriaceae	Corynebacterium	Corynebacterium efficiens	3113100	3089	Baylor College of Medicine	Permanent Draft	1	1	1	0	0	1	0	0	0	0	0	0
645951843	Gp0004981	Staphylococcus aureus A9299	Staphylococcus	1000	111000000000	Nitrate Reduction Only	Bacteria	Permanent Draft	Host-associated	Mammals: Human	Unclassified	Unclassified	Unclassified	Bacteria	Firmicutes	Staphylococcales	Staphylococcaceae	Staphylococcus	Staphylococcus aureus	2782181	2686	Broad Institute	Permanent Draft	1	1	1	0	0	0	0	0	0	0	0	0
645951847	Gp0004045	Escherichia coli O157:H7 FRIK2000	Escherichia	1010	111110000110	Nitrate and Nitric Oxide Reduction Only	Bacteria	Permanent Draft	Host-associated	Mammals	Unclassified	Unclassified	Unclassified	Bacteria	Proteobacteria	Enterobacterales	Enterobacteriaceae	Escherichia	Escherichia coli	5408690	5383	Medical Biofilm Research Institute	Permanent Draft	1	1	1	1	1	0	0	0	0	1	1	0
645951848	Gp0003876	Fusobacterium periodonticum ATCC 33693	Fusobacterium	0000	000000000100	Incomplete Enzymes for Denitrification Steps	Bacteria	Permanent Draft	Host-associated	Mammals: Human	Digestive system	Oral cavity	Unclassified	Bacteria	Fusobacteriota	Fusobacteriales	Fusobacteriaceae	Fusobacterium	Fusobacterium periodonticum	2567761	2597	Washington University in St. Louis	Permanent Draft	0	0	0	0	0	0	0	0	0	1	0	0
645951853	Gp0006112	Vibrio mimicus VM573	Vibrio	1000	000110000000	Nitrate Reduction Only	Bacteria	Permanent Draft	Host-associated	Mammals: Human	Unclassified	Unclassified	Unclassified	Bacteria	Proteobacteria	Enterobacterales	Vibrionaceae	Vibrio	Vibrio mimicus	4366551	3841	National Laboratory for Scientific Computing (LNCC), Brazil	Permanent Draft	0	0	0	1	1	0	0	0	0	0	0	0
645951854	Gp0001645	Mycobacterium africanum K85	Mycobacterium	1000	111000000000	Nitrate Reduction Only	Bacteria	Permanent Draft	Host-associated	Mammals: Human	Unclassified	Unclassified	Unclassified	Bacteria	Actinobacteriota	Mycobacteriales	Mycobacteriaceae	Mycobacterium	Mycobacterium tuberculosis	4399672	4249	Broad Institute	Permanent Draft	1	1	1	0	0	0	0	0	0	0	0	0
645951857	Gp0003988	Campylobacter gracilis ATCC 33236	Campylobacter	1001	000110010001	Nitrate and Nitrous Oxide Reduction Only	Bacteria	Permanent Draft	Host-associated	Mammals: Human	Digestive system	Oral cavity	Unclassified	Bacteria	Campylobacterota	Campylobacterales	Campylobacteraceae	Campylobacter_B	Campylobacter_B gracilis	2255573	2891	J. Craig Venter Institute	Permanent Draft	0	0	0	1	1	0	0	1	0	0	0	1
645951861	Gp0004205	Escherichia coli O157:H7 FRIK966	Escherichia	1010	111110000110	Nitrate and Nitric Oxide Reduction Only	Bacteria	Permanent Draft	Host-associated	Mammals	Digestive system	Large intestine	Fecal	Bacteria	Proteobacteria	Enterobacterales	Enterobacteriaceae	Escherichia	Escherichia coli	5376914	5393	Medical Biofilm Research Institute	Permanent Draft	1	1	1	1	1	0	0	0	0	1	1	0
645951862	Gp0001093	Campylobacter fetus venerealis Azul-94	Campylobacter	0000	000010000000	Incomplete Enzymes for Denitrification Steps	Bacteria	Permanent Draft	Host-associated	Mammals	Reproductive system	Unclassified	Unclassified	Bacteria	Campylobacterota	Campylobacterales	Campylobacteraceae	Campylobacter	Campylobacter fetus	2055027	2961	National University of San Martin	Permanent Draft	0	0	0	0	1	0	0	0	0	0	0	0
645951864	Gp0001634	Mycobacterium tuberculosis T46	Mycobacterium	1000	111000000000	Nitrate Reduction Only	Bacteria	Permanent Draft	Host-associated	Mammals: Human	Unclassified	Unclassified	Unclassified	Bacteria	Actinobacteriota	Mycobacteriales	Mycobacteriaceae	Mycobacterium	Mycobacterium tuberculosis	4347699	4183	Broad Institute	Permanent Draft	1	1	1	0	0	0	0	0	0	0	0	0
645951866	Gp0003584	Fusobacterium gonidiaformans 3-1-5R	Fusobacterium	0000	000000000100	Incomplete Enzymes for Denitrification Steps	Bacteria	Permanent Draft	Host-associated	Mammals: Human	Digestive system	Unclassified	Unclassified	Bacteria	Fusobacteriota	Fusobacteriales	Fusobacteriaceae	Fusobacterium_C	Fusobacterium_C gonidiaformans	1848430	1986	Broad Institute	Permanent Draft	0	0	0	0	0	0	0	0	0	1	0	0
645951867	Gp0004935	Staphylococcus aureus A9781	Staphylococcus	1000	111000000000	Nitrate Reduction Only	Bacteria	Permanent Draft	Host-associated	Mammals: Human	Unclassified	Unclassified	Unclassified	Bacteria	Firmicutes	Staphylococcales	Staphylococcaceae	Staphylococcus	Staphylococcus aureus	2822169	2721	Broad Institute	Permanent Draft	1	1	1	0	0	0	0	0	0	0	0	0
645951869	Gp0003287	Treponema vincentii ATCC 35580	Treponema	0000	000000000100	Incomplete Enzymes for Denitrification Steps	Bacteria	Permanent Draft	Host-associated	Mammals: Human	Unclassified	Unclassified	Unclassified	Bacteria	Spirochaetota	Treponematales	Treponemataceae	Treponema	Treponema vincentii	2514590	2614	J. Craig Venter Institute	Permanent Draft	0	0	0	0	0	0	0	0	0	1	0	0
645951870	Gp0003462	Corynebacterium aurimucosum CN-1, ATCC 700975	Corynebacterium	0100	000001000000	Nitrite Reduction Only	Bacteria	Permanent Draft	Host-associated	Mammals: Human	Reproductive system	Vagina	Unclassified	Bacteria	Actinobacteriota	Mycobacteriales	Mycobacteriaceae	Corynebacterium	Corynebacterium aurimucosum	2730325	2672	Baylor College of Medicine	Permanent Draft	0	0	0	0	0	1	0	0	0	0	0	0
646206253	Gp0003585	Fusobacterium nucleatum vincentii 4_1_13	Fusobacterium	0000	000000000100	Incomplete Enzymes for Denitrification Steps	Bacteria	Permanent Draft	Host-associated	Mammals: Human	Digestive system	Unclassified	Unclassified	Bacteria	Fusobacteriota	Fusobacteriales	Fusobacteriaceae	Fusobacterium	Fusobacterium vincentii	2268505	2200	Broad Institute	Permanent Draft	0	0	0	0	0	0	0	0	0	1	0	0
646206254	Gp0003577	Fusobacterium mortiferum ATCC 9817	Fusobacterium	0000	000000000100	Incomplete Enzymes for Denitrification Steps	Bacteria	Permanent Draft	Host-associated	Mammals: Human	Digestive system	Unclassified	Unclassified	Bacteria	Fusobacteriota	Fusobacteriales	Fusobacteriaceae	Fusobacterium_A	Fusobacterium_A mortiferum	2691446	2605	Broad Institute	Permanent Draft	0	0	0	0	0	0	0	0	0	1	0	0
646206256	Gp0003361	Citrobacter portucalensis 30_2	Citrobacter	1010	111110000110	Nitrate and Nitric Oxide Reduction Only	Bacteria	Permanent Draft	Host-associated	Mammals: Human	Digestive system	Large intestine	Fecal	Bacteria	Proteobacteria	Enterobacterales	Enterobacteriaceae	Citrobacter	Citrobacter portucalensis	5125150	4804	Broad Institute	Permanent Draft	1	1	1	1	1	0	0	0	0	1	1	0
646206259	Gp0003511	Escherichia coli 3_2_53FAA	Escherichia	1010	111110000110	Nitrate and Nitric Oxide Reduction Only	Bacteria	Permanent Draft	Host-associated	Mammals: Human	Unclassified	Unclassified	Unclassified	Bacteria	Proteobacteria	Enterobacterales	Enterobacteriaceae	Escherichia	Escherichia coli	5175730	5425	Broad Institute	Permanent Draft	1	1	1	1	1	0	0	0	0	1	1	0
646206261	Gp0003510	Escherichia sp. 1_1_43	Escherichia	0010	000000000110	Nitric Oxide Reduction Only	Bacteria	Permanent Draft	Host-associated	Mammals: Human	Unclassified	Unclassified	Unclassified	Bacteria	Proteobacteria	Enterobacterales	Enterobacteriaceae	Escherichia	Escherichia coli	2235585	2298	Broad Institute	Permanent Draft	0	0	0	0	0	0	0	0	0	1	1	0
646206262	Gp0003580	Fusobacterium periodonticum 2_1_31	Fusobacterium	0000	000000000100	Incomplete Enzymes for Denitrification Steps	Bacteria	Permanent Draft	Host-associated	Mammals: Human	Digestive system	Unclassified	Unclassified	Bacteria	Fusobacteriota	Fusobacteriales	Fusobacteriaceae	Fusobacterium	Fusobacterium periodonticum_D	2532453	2341	Broad Institute	Permanent Draft	0	0	0	0	0	0	0	0	0	1	0	0
646206269	Gp0004158	Acinetobacter junii SH205	Acinetobacter	1000	111000000000	Nitrate Reduction Only	Bacteria	Permanent Draft	Host-associated	Mammals: Human	Integumentary system	Skin	Perineum	Bacteria	Proteobacteria	Pseudomonadales	Moraxellaceae	Acinetobacter	Acinetobacter junii	3463059	3252	Broad Institute	Permanent Draft	1	1	1	0	0	0	0	0	0	0	0	0
646311901	Gp0001186	Acidaminococcus fermentans VR4, DSM 20731	Acidaminococcus	0000	000000000100	Incomplete Enzymes for Denitrification Steps	Bacteria	Finished	Host-associated	Mammals	Digestive system	Unclassified	Unclassified	Bacteria	Firmicutes_C	Acidaminococcales	Acidaminococcaceae	Acidaminococcus	Acidaminococcus fermentans	2329769	2174	DOE Joint Genome Institute (JGI)	Finished	0	0	0	0	0	0	0	0	0	1	0	0
646311904	Gp0000934	Ammonifex degensii KC4	Ammonifex	0000	101000000000	Incomplete Enzymes for Denitrification Steps	Bacteria	Finished	Environmental	Aquatic	Thermal springs	Unclassified	Unclassified	Bacteria	Firmicutes_B	Ammonifexales	Ammonificaceae	Ammonifex	Ammonifex degensii	2157067	2239	DOE Joint Genome Institute (JGI)	Finished	1	0	1	0	0	0	0	0	0	0	0	0
646311906	Gp0003484	Archaeoglobus profundus Av18, DSM 5631	Archaeoglobus	0000	000000000100	Incomplete Enzymes for Denitrification Steps	Archaea	Finished	Environmental	Aquatic	Marine	Hydrothermal vents	Unclassified	Archaea	Halobacteriota	Archaeoglobales	Archaeoglobaceae	Archaeoglobus_B	Archaeoglobus_B profundus	1563423	1911	DOE Joint Genome Institute (JGI)	Finished	0	0	0	0	0	0	0	0	0	1	0	0
646311907	Gp0006667	Azospirillum lipoferum B510	Azospirillum	1110	000111011000	Nitrate, Nitrite and Nitric Oxide Reduction Only	Bacteria	Finished	Host-associated	Plants	Unclassified	Unclassified	Unclassified	Bacteria	Proteobacteria	Azospirillales	Azospirillaceae	Azospirillum	Azospirillum lipoferum_B	7599738	6417	Kazusa DNA Research Institute	Finished	0	0	0	1	1	1	0	1	1	0	0	0
646311909	Gp0000781	Bacillus subtilis subtilis 168	Bacillus	1000	111000000000	Nitrate Reduction Only	Bacteria	Finished	Environmental	Terrestrial	Soil	Unclassified	Unclassified	Bacteria	Firmicutes	Bacillales	Bacillaceae	Bacillus	Bacillus subtilis	4215606	4354	Association Nationale Recherche Technologie, Yamaguchi University	Finished	1	1	1	0	0	0	0	0	0	0	0	0
646311913	Gp0001334	Citrobacter rodentium ICC168	Citrobacter	1010	111110000110	Nitrate and Nitric Oxide Reduction Only	Bacteria	Finished	Engineered	Lab synthesis	Unclassified	Unclassified	Unclassified	Bacteria	Proteobacteria	Enterobacterales	Enterobacteriaceae	Citrobacter_A	Citrobacter_A rodentium	5444283	5078	Wellcome Trust Sanger Institute	Finished	1	1	1	1	1	0	0	0	0	1	1	0
646311917	Gp0001932	Conexibacter woesei ID131577, DSM 14684	Conexibacter	0000	110000000000	Incomplete Enzymes for Denitrification Steps	Bacteria	Finished	Environmental	Terrestrial	Soil	Temperate forest	Bulk soil	Bacteria	Actinobacteriota	Solirubrobacterales	Solirubrobacteraceae	Conexibacter	Conexibacter woesei	6359369	6001	DOE Joint Genome Institute (JGI)	Finished	1	1	0	0	0	0	0	0	0	0	0	0
646311918	Gp0005358	Cronobacter turicensis z3032	Cronobacter	1010	111000000110	Nitrate and Nitric Oxide Reduction Only	Bacteria	Finished	Host-associated	Mammals: Human	Unclassified	Unclassified	Unclassified	Bacteria	Proteobacteria	Enterobacterales	Enterobacteriaceae	Cronobacter	Cronobacter turicensis	4599155	4567	Technical University of Munich	Finished	1	1	1	0	0	0	0	0	0	1	1	0
646311920	Gp0004267	Dickeya parazeae Ech586	Dickeya	1010	111000000110	Nitrate and Nitric Oxide Reduction Only	Bacteria	Finished						Bacteria	Proteobacteria	Enterobacterales	Enterobacteriaceae	Dickeya	Dickeya zeae	4818394	4318	DOE Joint Genome Institute (JGI)	Finished	1	1	1	0	0	0	0	0	0	1	1	0
646311921	Gp0003228	Edwardsiella tarda EIB202	Edwardsiella	1000	111110000000	Nitrate Reduction Only	Bacteria	Finished	Host-associated	Fish	Unclassified	Unclassified	Unclassified	Bacteria	Proteobacteria	Enterobacterales	Enterobacteriaceae	Edwardsiella	Edwardsiella piscicida	3804166	3708	Chinese National Human Genome Center at Shanghai	Finished	1	1	1	1	1	0	0	0	0	0	0	0
646311923	Gp0005682	Escherichia coli O103:H2 12009	Escherichia	1010	111110000110	Nitrate and Nitric Oxide Reduction Only	Bacteria	Finished	Host-associated	Mammals: Human	Unclassified	Unclassified	Unclassified	Bacteria	Proteobacteria	Enterobacterales	Enterobacteriaceae	Escherichia	Escherichia coli	5524860	5312	University of Tokyo	Finished	1	1	1	1	1	0	0	0	0	1	1	0
646311924	Gp0006173	Escherichia coli O111:H 11128	Escherichia	1010	111110000110	Nitrate and Nitric Oxide Reduction Only	Bacteria	Finished	Host-associated	Mammals: Human	Unclassified	Unclassified	Unclassified	Bacteria	Proteobacteria	Enterobacterales	Enterobacteriaceae	Escherichia	Escherichia coli	5766081	5610	University of Tokyo	Finished	1	1	1	1	1	0	0	0	0	1	1	0
646311926	Gp0000785	Escherichia coli K-12, MG1655	Escherichia	1010	111110000110	Nitrate and Nitric Oxide Reduction Only	Bacteria	Finished	Host-associated	Mammals: Human	Unclassified	Unclassified	Unclassified	Bacteria	Proteobacteria	Enterobacterales	Enterobacteriaceae	Escherichia	Escherichia coli	4639675	4324	University of Wisconsin, Madison	Finished	1	1	1	1	1	0	0	0	0	1	1	0
646311929	Gp0000005	Paenibacillus lautus Y412MC10	Paenibacillus	1000	111000000000	Nitrate Reduction Only	Bacteria	Finished	Environmental	Aquatic	Thermal springs	Unclassified	Unclassified	Bacteria	Firmicutes	Paenibacillales	Paenibacillaceae	Paenibacillus	Paenibacillus lautus_A	7121665	6444	DOE Joint Genome Institute (JGI)	Finished	1	1	1	0	0	0	0	0	0	0	0	0
646311930	Gp0003528	Geobacillus sp. Y412MC61	Geobacillus	1000	111000010000	Nitrate Reduction Only	Bacteria	Finished	Environmental	Aquatic	Thermal springs	Unclassified	Unclassified	Bacteria	Firmicutes	Bacillales	Anoxybacillaceae	Geobacillus	Geobacillus thermoleovorans	3667901	3718	DOE Joint Genome Institute (JGI)	Finished	1	1	1	0	0	0	0	1	0	0	0	0
646311932	Gp0001233	Gordonia bronchialis 3410, DSM 43247	Gordonia	1000	111000000000	Nitrate Reduction Only	Bacteria	Finished	Host-associated	Mammals: Human	Respiratory system	Sputum/Phlegm	Unclassified	Bacteria	Actinobacteriota	Mycobacteriales	Mycobacteriaceae	Gordonia	Gordonia bronchialis	5290012	5002	DOE Joint Genome Institute (JGI)	Finished	1	1	1	0	0	0	0	0	0	0	0	0
646311934	Gp0001222	Haloterrigena turkmenica VKM B-1734, DSM 5511	Haloterrigena	0100	110001010000	Nitrite Reduction Only	Archaea	Permanent Draft	Environmental	Terrestrial	Soil	Unclassified	Unclassified	Archaea	Halobacteriota	Halobacteriales	Natrialbaceae	Haloterrigena	Haloterrigena turkmenica	5440782	5351	DOE Joint Genome Institute (JGI)	Permanent Draft	1	1	0	0	0	1	0	1	0	0	0	0
646311936	Gp0004995	Hydrogenobacter thermophilus TK-6, DSM 6534	Hydrogenobacter	0111	110000111001	Nitrite, Nitric Oxide and Nitrous Oxide Reduction Only	Bacteria	Finished	Environmental	Terrestrial	Soil	Unclassified	Unclassified	Bacteria	Aquificota	Aquificales	Aquificaceae	Hydrogenobacter	Hydrogenobacter thermophilus	1743135	1941	University of Tokyo	Finished	1	1	0	0	0	0	1	1	1	0	0	1
646311937	Gp0005040	Klebsiella variicola At-22	Klebsiella	1010	111000000110	Nitrate and Nitric Oxide Reduction Only	Bacteria	Finished	Host-associated	Fungi	Unclassified	Unclassified	Unclassified	Bacteria	Proteobacteria	Enterobacterales	Enterobacteriaceae	Klebsiella	Klebsiella variicola	5458505	5213	DOE Joint Genome Institute (JGI)	Finished	1	1	1	0	0	0	0	0	0	1	1	0
646311938	Gp0001212	Kribbella flavida IFO 14399, DSM 17836	Kribbella	1000	111000000000	Nitrate Reduction Only	Bacteria	Finished	Environmental	Terrestrial	Soil	Unclassified	Unclassified	Bacteria	Actinobacteriota	Propionibacteriales	Kribbellaceae	Kribbella	Kribbella flavida	7579488	7149	DOE Joint Genome Institute (JGI)	Finished	1	1	1	0	0	0	0	0	0	0	0	0
646311944	Gp0001907	Methanocaldococcus vulcanius M7, DSM 12094	Methanocaldococcus	0000	000000000100	Incomplete Enzymes for Denitrification Steps	Archaea	Finished	Environmental	Aquatic	Marine	Hydrothermal vents	Unclassified	Archaea	Methanobacteriota_A	Methanococcales	Methanocaldococcaceae	Methanocaldococcus	Methanocaldococcus vulcanius	1761737	1808	DOE Joint Genome Institute (JGI)	Finished	0	0	0	0	0	0	0	0	0	1	0	0
646311947	Gp0006598	Pectobacterium wasabiae WPP163	Pectobacterium	1010	111110000110	Nitrate and Nitric Oxide Reduction Only	Bacteria	Finished	Host-associated	Plants	Unclassified	Unclassified	Unclassified	Bacteria	Proteobacteria	Enterobacterales	Enterobacteriaceae	Pectobacterium	Pectobacterium parmentieri	5063892	4717	DOE Joint Genome Institute (JGI)	Finished	1	1	1	1	1	0	0	0	0	1	1	0
646311949	Gp0001173	Rhodothermus marinus R-10, DSM 4252	Rhodothermus	0101	000101100001	Nitrite and Nitrous Oxide Reduction Only	Bacteria	Finished	Environmental	Aquatic	Thermal springs	Unclassified	Unclassified	Bacteria	Bacteroidota	Rhodothermales	Rhodothermaceae	Rhodothermus	Rhodothermus marinus	3386737	2965	DOE Joint Genome Institute (JGI)	Finished	0	0	0	1	0	1	1	0	0	0	0	1
646311950	Gp0001832	Robiginitalea biformata HTCC2501	Robiginitalea	0001	000000000001	Nitrous Oxide Reduction Only	Bacteria	Finished	Environmental	Aquatic	Marine	Unclassified	Unclassified	Bacteria	Bacteroidota	Flavobacteriales	Flavobacteriaceae	Robiginitalea	Robiginitalea biformata	3530383	3255	J. Craig Venter Institute	Finished	0	0	0	0	0	0	0	0	0	0	0	1
646311951	Gp0006453	Rothia mucilaginosa DY-18	Rothia	1100	111001010000	Nitrate and Nitrite Reduction Only	Bacteria	Finished	Host-associated	Mammals: Human	Unclassified	Unclassified	Unclassified	Bacteria	Actinobacteriota	Actinomycetales	Micrococcaceae	Rothia	Rothia sp001808955	2264603	1965	Osaka University	Finished	1	1	1	0	0	1	0	1	0	0	0	0
646311953	Gp0005858	Sphaerobacter thermophilus 4ac11, DSM 20745	Sphaerobacter	0101	000001000001	Nitrite and Nitrous Oxide Reduction Only	Bacteria	Finished	Engineered	Wastewater	Unclassified	Unclassified	Unclassified	Bacteria	Chloroflexota	Thermomicrobiales	Thermomicrobiaceae	Sphaerobacter	Sphaerobacter thermophilus	3993764	3585	DOE Joint Genome Institute (JGI)	Finished	0	0	0	0	0	1	0	0	0	0	0	1
646311955	Gp0006093	Staphylococcus aureus aureus ED98	Staphylococcus	1000	111000000000	Nitrate Reduction Only	Bacteria	Finished	Host-associated	Birds	Unclassified	Unclassified	Unclassified	Bacteria	Firmicutes	Staphylococcales	Staphylococcaceae	Staphylococcus	Staphylococcus aureus	2847542	2772	454 Life Sciences	Finished	1	1	1	0	0	0	0	0	0	0	0	0
646311958	Gp0001207	Streptosporangium roseum NI 9100, DSM 43021	Streptosporangium	1100	111001000000	Nitrate and Nitrite Reduction Only	Bacteria	Finished	Environmental	Terrestrial	Soil	Unclassified	Unclassified	Bacteria	Actinobacteriota	Streptosporangiales	Streptosporangiaceae	Streptosporangium	Streptosporangium roseum	10369518	9510	DOE Joint Genome Institute (JGI)	Finished	1	1	1	0	0	1	0	0	0	0	0	0
646311960	Gp0005919	Sulfurospirillum deleyianum 5175, DSM 6946	Sulfurospirillum	1000	000110000000	Nitrate Reduction Only	Bacteria	Finished	Environmental	Terrestrial	Soil	Unclassified	Unclassified	Bacteria	Campylobacterota	Campylobacterales	Sulfurospirillaceae	Sulfurospirillum	Sulfurospirillum deleyianum	2306351	2346	DOE Joint Genome Institute (JGI)	Finished	0	0	0	1	1	0	0	0	0	0	0	0
646311962	Gp0001165	Thermobaculum terrenum YNP1, ATCC BAA-798	Thermobaculum	0100	000001000000	Nitrite Reduction Only	Bacteria	Finished	Environmental	Terrestrial	Soil	Unclassified	Unclassified	Bacteria	Chloroflexota	Thermobaculales	Thermobaculaceae	Thermobaculum	Thermobaculum terrenum	3101581	2933	DOE Joint Genome Institute (JGI)	Finished	0	0	0	0	0	1	0	0	0	0	0	0
646311965	Gp0001216	Veillonella parvula Te3, DSM 2008	Veillonella	1000	111000010100	Nitrate Reduction Only	Bacteria	Finished	Host-associated	Mammals: Human	Digestive system	Lower gastrointestinal tract	Unclassified	Bacteria	Firmicutes_C	Veillonellales	Veillonellaceae	Veillonella	Veillonella parvula	2132142	1923	DOE Joint Genome Institute (JGI)	Finished	1	1	1	0	0	0	0	1	0	1	0	0
646311966	Gp0006054	Vibrio antiquarius Ex25	Vibrio	1010	000110000110	Nitrate and Nitric Oxide Reduction Only	Bacteria	Finished	Environmental	Aquatic	Marine	Hydrothermal vents	Unclassified	Bacteria	Proteobacteria	Enterobacterales	Vibrionaceae	Vibrio	Vibrio diabolicus	5089025	4676	Los Alamos National Laboratory	Finished	0	0	0	1	1	0	0	0	0	1	1	0
646311968	Gp0001927	Xylanimonas cellulosilytica XIL07, DSM 15894	Xylanimonas	1100	111001000000	Nitrate and Nitrite Reduction Only	Bacteria	Finished	Environmental	Terrestrial	Plant litter	Decayed wood	Unclassified	Bacteria	Actinobacteriota	Actinomycetales	Cellulomonadaceae	Xylanimonas	Xylanimonas cellulosilytica	3831380	3549	DOE Joint Genome Institute (JGI)	Finished	1	1	1	0	0	1	0	0	0	0	0	0
646564502	Gp0001971	Allochromatium vinosum DSM 180	Allochromatium	0000	001000010000	Incomplete Enzymes for Denitrification Steps	Bacteria	Finished	Environmental	Aquatic	Freshwater	Unclassified	Unclassified	Bacteria	Proteobacteria	Chromatiales	Chromatiaceae	Allochromatium	Allochromatium vinosum	3669074	3366	DOE Joint Genome Institute (JGI)	Finished	0	0	1	0	0	0	0	1	0	0	0	0
646564506	Gp0001177	Arcobacter nitrofigilis DSM 7299	Arcobacter	1000	000110000000	Nitrate Reduction Only	Bacteria	Finished	Host-associated	Plants	Roots	Unclassified	Unclassified	Bacteria	Campylobacterota	Campylobacterales	Arcobacteraceae	Arcobacter	Arcobacter nitrofigilis	3192235	3220	DOE Joint Genome Institute (JGI)	Finished	0	0	0	1	1	0	0	0	0	0	0	0
646564509	Gp0001016	Salisediminibacterium selenitireducens MLS10	Salisediminibacterium	1000	111000000000	Nitrate Reduction Only	Bacteria	Finished	Environmental	Aquatic	Non-marine Saline and Alkaline	Alkaline	Sediment	Bacteria	Firmicutes	Bacillales_H	Salisediminibacteriaceae	Salisediminibacterium	Salisediminibacterium selenitireducens	3592487	3420	DOE Joint Genome Institute (JGI)	Finished	1	1	1	0	0	0	0	0	0	0	0	0
646564510	Gp0006628	Bacillus thuringiensis BMB171	Bacillus	1000	111000000000	Nitrate Reduction Only	Bacteria	Finished	Engineered	Lab synthesis	Unclassified	Unclassified	Unclassified	Bacteria	Firmicutes	Bacillales	Bacillaceae_G	Bacillus_A	Bacillus_A cereus	5643051	5495	Huazhong Agricultural University	Finished	1	1	1	0	0	0	0	0	0	0	0	0
646564511	Gp0001192	Kyrpidia tusciae T2, DSM 2912	Kyrpidia	1000	111000010000	Nitrate Reduction Only	Bacteria	Finished	Environmental	Aquatic	Freshwater	Pond	Unclassified	Bacteria	Firmicutes	Kyrpidiales	Kyrpidiaceae	Kyrpidia	Kyrpidia tusciae	3384766	3401	DOE Joint Genome Institute (JGI)	Finished	1	1	1	0	0	0	0	1	0	0	0	0
646564514	Gp0001182	Brachyspira murdochii 56-150, DSM 12563	Brachyspira	0000	000000000100	Incomplete Enzymes for Denitrification Steps	Bacteria	Finished	Host-associated	Mammals	Digestive system	Unclassified	Unclassified	Bacteria	Spirochaetota	Brachyspirales	Brachyspiraceae	Brachyspira	Brachyspira murdochii	3241804	2893	DOE Joint Genome Institute (JGI)	Finished	0	0	0	0	0	0	0	0	0	1	0	0
646564519	Gp0004311	Caulobacter segnis ATCC 21756	Caulobacter	0100	000001010000	Nitrite Reduction Only	Bacteria	Finished	Environmental	Terrestrial	Soil	Unclassified	Unclassified	Bacteria	Proteobacteria	Caulobacterales	Caulobacteraceae	Caulobacter	Caulobacter segnis	4655622	4325	DOE Joint Genome Institute (JGI)	Finished	0	0	0	0	0	1	0	1	0	0	0	0
646564520	Gp0006717	Cellulomonas flavigena 134, DSM 20109	Cellulomonas	1100	111001000000	Nitrate and Nitrite Reduction Only	Bacteria	Finished	Environmental	Terrestrial	Soil	Unclassified	Unclassified	Bacteria	Actinobacteriota	Actinomycetales	Cellulomonadaceae	Cellulomonas	Cellulomonas flavigena	4123179	3783	DOE Joint Genome Institute (JGI)	Finished	1	1	1	0	0	1	0	0	0	0	0	0
646564524	Gp0004323	Coraliomargarita akajimensis DSM 45221	Coraliomargarita	1000	000110000000	Nitrate Reduction Only	Bacteria	Finished	Environmental	Aquatic	Marine	Unclassified	Unclassified	Bacteria	Verrucomicrobiota	Opitutales	DSM-45221	Coraliomargarita	Coraliomargarita akajimensis	3750771	3191	DOE Joint Genome Institute (JGI)	Finished	0	0	0	1	1	0	0	0	0	0	0	0
646564525	Gp0001111	Deferribacter desulfuricans SSM1	Deferribacter	1000	111100000000	Nitrate Reduction Only	Bacteria	Finished	Environmental	Aquatic	Marine	Hydrothermal vents	Unclassified	Bacteria	Deferribacterota	Deferribacterales	Deferribacteraceae	Deferribacter	Deferribacter desulfuricans	2542933	2425	National Institute of Technology and Evaluation	Finished	1	1	1	1	0	0	0	0	0	0	0	0
646564527	Gp0001189	Denitrovibrio acetiphilus N2460, DSM 12809	Denitrovibrio	1001	111100000001	Nitrate and Nitrous Oxide Reduction Only	Bacteria	Finished	Environmental	Terrestrial	Oil reservoir	Unclassified	Unclassified	Bacteria	Deferribacterota	Deferribacterales	Denitrovibrionaceae	Denitrovibrio	Denitrovibrio acetiphilus	3222077	3067	DOE Joint Genome Institute (JGI)	Finished	1	1	1	1	0	0	0	0	0	0	0	1
646564528	Gp0003395	Desulfurivibrio alkaliphilus AHT2	Desulfurivibrio	0000	001000000000	Incomplete Enzymes for Denitrification Steps	Bacteria	Finished	Environmental	Aquatic	Non-marine Saline and Alkaline	Alkaline	Sediment	Bacteria	Desulfobacterota	Desulfobulbales	Desulfurivibrionaceae	Desulfurivibrio	Desulfurivibrio alkaliphilus	3097763	2732	DOE Joint Genome Institute (JGI)	Finished	0	0	1	0	0	0	0	0	0	0	0	0
646564529	Gp0006802	Enterobacter cloacae cloacae ATCC 13047	Enterobacter	1010	111000000110	Nitrate and Nitric Oxide Reduction Only	Bacteria	Finished	Host-associated	Mammals: Human	Nervous system	Subarachnoid space	Cerebrospinal fluid	Bacteria	Proteobacteria	Enterobacterales	Enterobacteriaceae	Enterobacter	Enterobacter cloacae	5598796	5627	Nankai University	Finished	1	1	1	0	0	0	0	0	0	1	1	0
646564533	Gp0006416	Escherichia coli O55:H7 CB9615	Escherichia	1010	111110000110	Nitrate and Nitric Oxide Reduction Only	Bacteria	Finished	Host-associated	Mammals: Human	Unclassified	Unclassified	Unclassified	Bacteria	Proteobacteria	Enterobacterales	Enterobacteriaceae	Escherichia	Escherichia coli	5452353	5294	Nankai University	Finished	1	1	1	1	1	0	0	0	0	1	1	0
646564534	Gp0002317	Ferroglobus placidus AEDII12DO, DSM 10642	Ferroglobus	1011	111000011101	Nitrate, Nitric Oxide and Nitrous Oxide Reduction Only	Archaea	Finished	Environmental	Aquatic	Marine	Hydrothermal vents	Unclassified	Archaea	Halobacteriota	Archaeoglobales	Archaeoglobaceae	Ferroglobus	Ferroglobus placidus	2196266	2622	DOE Joint Genome Institute (JGI)	Finished	1	1	1	0	0	0	0	1	1	1	0	1
646564535	Gp0006014	Geobacillus sp. C56-T3	Geobacillus	1100	111001010000	Nitrate and Nitrite Reduction Only	Bacteria	Finished	Environmental	Aquatic	Thermal springs	Unclassified	Unclassified	Bacteria	Firmicutes	Bacillales	Anoxybacillaceae	Geobacillus	Geobacillus thermoleovorans	3650813	3595	DOE Joint Genome Institute (JGI)	Finished	1	1	1	0	0	1	0	1	0	0	0	0
646564536	Gp0002305	Haloferax volcanii DS2, ATCC 29605	Haloferax	0100	110001010000	Nitrite Reduction Only	Archaea	Finished	Environmental	Aquatic	Sediment	Unclassified	Unclassified	Archaea	Halobacteriota	Halobacteriales	Haloferacaceae	Haloferax	Haloferax volcanii	4012900	4064	J. Craig Venter Institute	Finished	1	1	0	0	0	1	0	1	0	0	0	0
646564537	Gp0001517	Helicobacter mustelae ATCC 43772	Helicobacter	1000	000110000000	Nitrate Reduction Only	Bacteria	Finished	Host-associated	Mammals	Digestive system	Unclassified	Unclassified	Bacteria	Campylobacterota	Campylobacterales	Helicobacteraceae	Helicobacter_H	Helicobacter_H mustelae	1578097	1444	Wellcome Trust Sanger Institute	Finished	0	0	0	1	1	0	0	0	0	0	0	0
646564538	Gp0005162	Klebsiella pneumoniae NTUH-K2044	Klebsiella	1010	111000000110	Nitrate and Nitric Oxide Reduction Only	Bacteria	Finished	Host-associated	Mammals: Human	Unclassified	Unclassified	Unclassified	Bacteria	Proteobacteria	Enterobacterales	Enterobacteriaceae	Klebsiella	Klebsiella pneumoniae	5472672	5385	National Yang Ming University	Finished	1	1	1	0	0	0	0	0	0	1	1	0
646564542	Gp0001541	Legionella pneumophila sv. 1 2300/99 Alcoy	Legionella	0000	000000010000	Incomplete Enzymes for Denitrification Steps	Bacteria	Finished	Host-associated	Mammals: Human	Unclassified	Unclassified	Unclassified	Bacteria	Proteobacteria	Legionellales	Legionellaceae	Legionella	Legionella pneumophila	3516334	3242	University of Valencia	Finished	0	0	0	0	0	0	0	1	0	0	0	0
646564546	Gp0001179	Allomeiothermus silvanus DSM 9946	Allomeiothermus	1000	111000000000	Nitrate Reduction Only	Bacteria	Finished	Environmental	Aquatic	Thermal springs	Unclassified	Unclassified	Bacteria	Deinococcota	Deinococcales	Thermaceae	Meiothermus_B	Meiothermus_B silvanus	3721669	3720	DOE Joint Genome Institute (JGI)	Finished	1	1	1	0	0	0	0	0	0	0	0	0
646564547	Gp0001906	Methanocaldococcus infernus ME	Methanocaldococcus	0000	000000000100	Incomplete Enzymes for Denitrification Steps	Archaea	Finished	Environmental	Aquatic	Marine	Hydrothermal vents	Unclassified	Archaea	Methanobacteriota_A	Methanococcales	Methanocaldococcaceae	Methanocaldococcus_A	Methanocaldococcus_A infernus	1328194	1513	DOE Joint Genome Institute (JGI)	Finished	0	0	0	0	0	0	0	0	0	1	0	0
646564548	Gp0001908	Methanocaldococcus sp. FS406-22	Methanocaldococcus	0000	000000000100	Incomplete Enzymes for Denitrification Steps	Archaea	Finished	Environmental	Aquatic	Marine	Hydrothermal vents	Unclassified	Archaea	Methanobacteriota_A	Methanococcales	Methanocaldococcaceae	Methanocaldococcus	Methanocaldococcus sp000025525	1773136	1893	DOE Joint Genome Institute (JGI)	Finished	0	0	0	0	0	0	0	0	0	1	0	0
646564549	Gp0002331	Methanococcus voltae A3	Methanococcus	0000	000000000100	Incomplete Enzymes for Denitrification Steps	Archaea	Finished	Environmental	Aquatic	Marine	Intertidal zone	Salt marsh	Archaea	Methanobacteriota_A	Methanococcales	Methanococcaceae	Methanococcus	Methanococcus voltae_A	1936387	1768	DOE Joint Genome Institute (JGI)	Finished	0	0	0	0	0	0	0	0	0	1	0	0
646564552	Gp0007452	Moraxella catarrhalis BBH18	Moraxella	1100	111001010000	Nitrate and Nitrite Reduction Only	Bacteria	Finished	Host-associated	Mammals: Human	Respiratory system	Sputum/Phlegm	Unclassified	Bacteria	Proteobacteria	Pseudomonadales	Moraxellaceae	Moraxella	Moraxella catarrhalis	1863286	1948	Radboud University Nijmegen	Finished	1	1	1	0	0	1	0	1	0	0	0	0
646564556	Gp0004883	Nitrosococcus halophilus Nc4	Nitrosococcus	0110	000001011000	Nitrite and Nitric Oxide Reduction Only	Bacteria	Finished	Environmental	Aquatic	Marine	Unclassified	Unclassified	Bacteria	Proteobacteria	Nitrosococcales	Nitrosococcaceae	Nitrosococcus	Nitrosococcus halophilus	4145260	4086	DOE Joint Genome Institute (JGI)	Finished	0	0	0	0	0	1	0	1	1	0	0	0
646564557	Gp0001924	Nocardiopsis dassonvillei dassonvillei DSM 43111	Nocardiopsis	1000	111000000000	Nitrate Reduction Only	Bacteria	Finished	Environmental	Terrestrial	Soil	Unclassified	Unclassified	Bacteria	Actinobacteriota	Streptosporangiales	Streptosporangiaceae	Nocardiopsis	Nocardiopsis dassonvillei	6543312	5647	DOE Joint Genome Institute (JGI)	Finished	1	1	1	0	0	0	0	0	0	0	0	0
646564561	Gp0003556	Cutibacterium acnes SK137	Cutibacterium	1100	111001010000	Nitrate and Nitrite Reduction Only	Bacteria	Finished	Host-associated	Mammals: Human	Integumentary system	Skin	Unclassified	Bacteria	Actinobacteriota	Propionibacteriales	Propionibacteriaceae	Cutibacterium	Cutibacterium acnes	2495334	2408	J. Craig Venter Institute	Finished	1	1	1	0	0	1	0	1	0	0	0	0
646564563	Gp0001820	Rhodobacter capsulatus SB1003	Rhodobacter	0001	000000000001	Nitrous Oxide Reduction Only	Bacteria	Finished	Environmental	Terrestrial	Soil	Unclassified	Unclassified	Bacteria	Proteobacteria	Rhodobacterales	Rhodobacteraceae	Rhodobacter	Rhodobacter capsulatus_B	3871920	3708	Institute of Molecular Genetics of the ASCR, v. v. i., Integrated Genomics	Finished	0	0	0	0	0	0	0	0	0	0	0	1
646564564	Gp0001818	Rhodococcus opacus B4	Rhodococcus	1000	111000000000	Nitrate Reduction Only	Bacteria	Finished						Bacteria	Actinobacteriota	Mycobacteriales	Mycobacteriaceae	Rhodococcus	Rhodococcus opacus_C	8834939	8259	National Institute of Technology and Evaluation	Finished	1	1	1	0	0	0	0	0	0	0	0	0
646564568	Gp0002011	Shewanella violacea DSS12	Shewanella	1010	000110000110	Nitrate and Nitric Oxide Reduction Only	Bacteria	Finished	Environmental	Aquatic	Marine	Oceanic	Sediment	Bacteria	Proteobacteria	Enterobacterales	Shewanellaceae	Shewanella	Shewanella violacea	4962103	4515	Japan Agency for Marine-Earth Science and Technology, Keio University, Kindai University	Finished	0	0	0	1	1	0	0	0	0	1	1	0
646564569	Gp0002136	Sideroxydans lithotrophicus ES-1	Sideroxydans	0110	001000111000	Nitrite and Nitric Oxide Reduction Only	Bacteria	Finished	Environmental	Aquatic	Freshwater	Groundwater	Unclassified	Bacteria	Proteobacteria	Burkholderiales	Gallionellaceae	Sideroxydans	Sideroxydans lithotrophicus	3003656	3049	DOE Joint Genome Institute (JGI)	Finished	0	0	1	0	0	0	1	1	1	0	0	0
646564571	Gp0001926	Stackebrandtia nassauensis LLR-40K-21, DSM 44728	Stackebrandtia	1000	111000000000	Nitrate Reduction Only	Bacteria	Finished	Environmental	Terrestrial	Soil	Unclassified	Unclassified	Bacteria	Actinobacteriota	Mycobacteriales	Micromonosporaceae	Stackebrandtia	Stackebrandtia nassauensis	6841557	6541	DOE Joint Genome Institute (JGI)	Finished	1	1	1	0	0	0	0	0	0	0	0	0
646564572	Gp0006700	Staphylococcus lugdunensis HKU09-01	Staphylococcus	1000	111000000000	Nitrate Reduction Only	Bacteria	Finished	Host-associated	Mammals: Human	Integumentary system	Skin	Lesion	Bacteria	Firmicutes	Staphylococcales	Staphylococcaceae	Staphylococcus	Staphylococcus lugdunensis	2658366	2570	University of Hong Kong	Finished	1	1	1	0	0	0	0	0	0	0	0	0
646564576	Gp0002081	Streptomyces scabiei 87.22	Streptomyces	1000	111000000000	Nitrate Reduction Only	Bacteria	Finished	Environmental	Terrestrial	Soil	Unclassified	Unclassified	Bacteria	Actinobacteriota	Streptomycetales	Streptomycetaceae	Streptomyces	Streptomyces scabiei	10148695	8841	Wellcome Trust Sanger Institute	Finished	1	1	1	0	0	0	0	0	0	0	0	0
646564581	Gp0001213	Thermobispora bispora R51, DSM 43833	Thermobispora	0100	000001000000	Nitrite Reduction Only	Bacteria	Finished	Engineered	Solid waste	Animal waste	Unclassified	Unclassified	Bacteria	Actinobacteriota	Streptosporangiales	Streptosporangiaceae	Thermobispora	Thermobispora bispora	4189976	3661	DOE Joint Genome Institute (JGI)	Finished	0	0	0	0	0	1	0	0	0	0	0	0
646564584	Gp0002122	Thioalkalivibrio sp. K90mix	Thioalkalivibrio	0100	000001000000	Nitrite Reduction Only	Bacteria	Finished	Environmental	Aquatic	Non-marine Saline and Alkaline	Alkaline	Sediment	Bacteria	Proteobacteria	Ectothiorhodospirales	Thioalkalivibrionaceae	Thioalkalivibrio	Thioalkalivibrio sp000025545	2985056	2942	DOE Joint Genome Institute (JGI)	Finished	0	0	0	0	0	1	0	0	0	0	0	0
646564585	Gp0001973	Thiomonas intermedia K12	Thiomonas	1000	111000000000	Nitrate Reduction Only	Bacteria	Finished	Engineered	Wastewater	Unclassified	Unclassified	Unclassified	Bacteria	Proteobacteria	Burkholderiales	Burkholderiaceae	Thiomonas	Thiomonas arsenitoxydans	3462095	3321	DOE Joint Genome Institute (JGI)	Finished	1	1	1	0	0	0	0	0	0	0	0	0
646564588	Gp0007001	Waddlia chondrophila WSU 86-1044	Waddlia	0000	000000010000	Incomplete Enzymes for Denitrification Steps	Bacteria	Finished	Host-associated	Mammals	Unclassified	Unclassified	Unclassified	Bacteria	Chlamydiota	Chlamydiales	Waddliaceae	Waddlia	Waddlia chondrophila	2131905	1999	University of Lausanne	Finished	0	0	0	0	0	0	0	1	0	0	0	0
646564590	Gp0004938	Yersinia pestis bv. Antiqua Z176003	Yersinia	1000	000110000000	Nitrate Reduction Only	Bacteria	Finished	Host-associated	Mammals	Unclassified	Unclassified	Unclassified	Bacteria	Proteobacteria	Enterobacterales	Enterobacteriaceae	Yersinia	Yersinia pestis	4725788	3780	Huazhong Agricultural University	Finished	0	0	0	1	1	0	0	0	0	0	0	0
646862310	Gp0006593	Campylobacter jejuni jejuni IA3902	Campylobacter	1000	000110000000	Nitrate Reduction Only	Bacteria	Finished	Host-associated	Mammals	Reproductive system	Unclassified	Unclassified	Bacteria	Campylobacterota	Campylobacterales	Campylobacteraceae	Campylobacter_D	Campylobacter_D jejuni	1672219	1721	Iowa State University	Finished	0	0	0	1	1	0	0	0	0	0	0	0
646862320	Gp0007788	Clostridium botulinum F 230613	Clostridium	0000	000000000100	Incomplete Enzymes for Denitrification Steps	Bacteria	Finished	Host-associated	Mammals: Human	Unclassified	Unclassified	Unclassified	Bacteria	Firmicutes_A	Clostridiales	Clostridiaceae	Clostridium_F	Clostridium_F botulinum	4010614	3620	Beijing Institute of Microbiology and Epidemiology	Finished	0	0	0	0	0	0	0	0	0	1	0	0
646862322	Gp0001422	Escherichia coli O44:H18 042 (EAEC)	Escherichia	1010	111110000110	Nitrate and Nitric Oxide Reduction Only	Bacteria	Finished	Host-associated	Mammals: Human	Unclassified	Unclassified	Unclassified	Bacteria	Proteobacteria	Enterobacterales	Enterobacteriaceae	Escherichia	Escherichia coli	5355323	5036	Institut Pasteur, Wellcome Trust Sanger Institute	Finished	1	1	1	1	1	0	0	0	0	1	1	0
646862323	Gp0004808	Escherichia coli BL21 (DE3)	Escherichia	1010	111110000110	Nitrate and Nitric Oxide Reduction Only	Bacteria	Finished	Engineered	Lab synthesis	Unclassified	Unclassified	Unclassified	Bacteria	Proteobacteria	Enterobacterales	Enterobacteriaceae	Escherichia	Escherichia coli	4557041	4191	Association Nationale Recherche Technologie	Finished	1	1	1	1	1	0	0	0	0	1	1	0
646862324	Gp0001402	Escherichia coli BL21 (DE3)	Escherichia	1010	111110000110	Nitrate and Nitric Oxide Reduction Only	Bacteria	Finished	Engineered	Lab synthesis	Unclassified	Unclassified	Unclassified	Bacteria	Proteobacteria	Enterobacterales	Enterobacteriaceae	Escherichia	Escherichia coli	4558953	4266	Korea Research Institute of Bioscience and Biotechnology	Finished	1	1	1	1	1	0	0	0	0	1	1	0
646862325	Gp0005174	Escherichia coli K12 DH1, ATCC 33849	Escherichia	1010	111110000110	Nitrate and Nitric Oxide Reduction Only	Bacteria	Finished	Engineered	Lab synthesis	Unclassified	Unclassified	Unclassified	Bacteria	Proteobacteria	Enterobacterales	Enterobacteriaceae	Escherichia	Escherichia coli	4630707	4273	DOE Joint Genome Institute (JGI)	Finished	1	1	1	1	1	0	0	0	0	1	1	0
646862326	Gp0006729	Escherichia coli O18:K1:H7 IHE3034	Escherichia	1010	111110000110	Nitrate and Nitric Oxide Reduction Only	Bacteria	Finished	Host-associated	Mammals: Human	Fetus	Unclassified	Unclassified	Bacteria	Proteobacteria	Enterobacterales	Enterobacteriaceae	Escherichia	Escherichia coli	5108383	4875	J. Craig Venter Institute	Finished	1	1	1	1	1	0	0	0	0	1	1	0
646862327	Gp0001146	Escherichia coli O150:H5 SE15	Escherichia	1010	111110000110	Nitrate and Nitric Oxide Reduction Only	Bacteria	Finished	Host-associated	Mammals: Human	Digestive system	Large intestine	Fecal	Bacteria	Proteobacteria	Enterobacterales	Enterobacteriaceae	Escherichia	Escherichia coli	4839683	4594	University of Tokyo	Finished	1	1	1	1	1	0	0	0	0	1	1	0
646862339	Gp0006382	Salmonella enterica enterica sv, Typhimurium D23580	Salmonella	1010	111110000110	Nitrate and Nitric Oxide Reduction Only	Bacteria	Finished	Host-associated	Mammals: Human	Unclassified	Unclassified	Unclassified	Bacteria	Proteobacteria	Enterobacterales	Enterobacteriaceae	Salmonella	Salmonella enterica	4879400	4556	Wellcome Trust Sanger Institute	Finished	1	1	1	1	1	0	0	0	0	1	1	0
646862340	Gp0005010	Salmonella enterica enterica sv. Typhimurium 14028S	Salmonella	1010	111110000110	Nitrate and Nitric Oxide Reduction Only	Bacteria	Finished	Host-associated	Mammals: Human	Unclassified	Unclassified	Unclassified	Bacteria	Proteobacteria	Enterobacterales	Enterobacteriaceae	Salmonella	Salmonella enterica	4964097	5530	University of Arizona	Finished	1	1	1	1	1	0	0	0	0	1	1	0
646862341	Gp0004266	Shigella flexneri sv. Fxv 2002017	Shigella	1010	111110000110	Nitrate and Nitric Oxide Reduction Only	Bacteria	Finished	Host-associated	Mammals: Human	Unclassified	Unclassified	Unclassified	Bacteria	Proteobacteria	Enterobacterales	Enterobacteriaceae	Escherichia	Escherichia coli	4894492	4829	Nankai University	Finished	1	1	1	1	1	0	0	0	0	1	1	0
646862342	Gp0006600	Staphylococcus aureus 04-02981	Staphylococcus	1000	111000000000	Nitrate Reduction Only	Bacteria	Finished	Host-associated	Mammals: Human	Unclassified	Unclassified	Unclassified	Bacteria	Firmicutes	Staphylococcales	Staphylococcaceae	Staphylococcus	Staphylococcus aureus	2821452	2730	Robert Koch Institute (RKI)	Finished	1	1	1	0	0	0	0	0	0	0	0	0
646862343	Gp0007027	Staphylococcus aureus aureus ST398	Staphylococcus	1000	111000010000	Nitrate Reduction Only	Bacteria	Finished	Host-associated	Mammals: Human	Unclassified	Unclassified	Unclassified	Bacteria	Firmicutes	Staphylococcales	Staphylococcaceae	Staphylococcus	Staphylococcus aureus	2885367	2787	University Medical Center Utrecht	Finished	1	1	1	0	0	0	0	1	0	0	0	0
646862344	Gp0007860	Staphylococcus aureus aureus TW20 0582	Staphylococcus	1000	111000010000	Nitrate Reduction Only	Bacteria	Finished	Host-associated	Unclassified	Unclassified	Unclassified	Unclassified	Bacteria	Firmicutes	Staphylococcales	Staphylococcaceae	Staphylococcus	Staphylococcus aureus	3075806	2916	Wellcome Trust Sanger Institute	Finished	1	1	1	0	0	0	0	1	0	0	0	0
646862346	Gp0007621	Streptomyces bingchenggensis BCW-1	Streptomyces	1000	111000000000	Nitrate Reduction Only	Bacteria	Finished	Environmental	Terrestrial	Soil	Unclassified	Unclassified	Bacteria	Actinobacteriota	Streptomycetales	Streptomycetaceae	Streptomyces	Streptomyces milbemycinicus	11936683	10106	Beijing Genomics Institute (BGI)	Finished	1	1	1	0	0	0	0	0	0	0	0	0
646862347	Gp0003522	Saccharolobus solfataricus 98/2	Saccharolobus	0000	000000010000	Incomplete Enzymes for Denitrification Steps	Archaea	Finished	Environmental	Aquatic	Thermal springs	Unclassified	Unclassified	Archaea	Thermoproteota	Sulfolobales	Sulfolobaceae	Saccharolobus	Saccharolobus solfataricus	2668974	2728	DOE Joint Genome Institute (JGI)	Finished	0	0	0	0	0	0	0	1	0	0	0	0
646862349	Gp0004671	Vibrio cholerae sv. O1 O395	Vibrio	1000	000110000000	Nitrate Reduction Only	Bacteria	Finished	Host-associated	Mammals: Human	Unclassified	Unclassified	Unclassified	Bacteria	Proteobacteria	Enterobacterales	Vibrionaceae	Vibrio	Vibrio cholerae	4135300	4055	Nankai University	Finished	0	0	0	1	1	0	0	0	0	0	0	0
646862350	Gp0005015	Yersinia pestis D106004	Yersinia	1000	000110000000	Nitrate Reduction Only	Bacteria	Finished	Host-associated	Mammals	Unclassified	Unclassified	Unclassified	Bacteria	Proteobacteria	Enterobacterales	Enterobacteriaceae	Yersinia	Yersinia pestis	4812922	3870	Huazhong Agricultural University	Finished	0	0	0	1	1	0	0	0	0	0	0	0
646862351	Gp0004937	Yersinia pestis bv. Antiqua D182038	Yersinia	1000	000110000000	Nitrate Reduction Only	Bacteria	Finished	Host-associated	Mammals	Unclassified	Unclassified	Unclassified	Bacteria	Proteobacteria	Enterobacterales	Enterobacteriaceae	Yersinia	Yersinia pestis	4802263	3869	Beijing Genomics Institute (BGI), Huazhong Agricultural University	Finished	0	0	0	1	1	0	0	0	0	0	0	0
647000200	Gp0004050	Achromobacter piechaudii ATCC 43553	Achromobacter	1000	111110000000	Nitrate Reduction Only	Bacteria	Permanent Draft	Host-associated	Mammals: Human	Integumentary system	Skin	Lesion	Bacteria	Proteobacteria	Burkholderiales	Burkholderiaceae	Achromobacter	Achromobacter piechaudii	6072637	5816	Baylor College of Medicine	Permanent Draft	1	1	1	1	1	0	0	0	0	0	0	0
647000206	Gp0004265	Schaalia odontolytica F0309	Schaalia	1100	111001000000	Nitrate and Nitrite Reduction Only	Bacteria	Permanent Draft	Host-associated	Mammals: Human	Unclassified	Unclassified	Unclassified	Bacteria	Actinobacteriota	Actinomycetales	Actinomycetaceae	Pauljensenia	Pauljensenia odontolytica_A	2422895	2427	Washington University in St. Louis	Permanent Draft	1	1	1	0	0	1	0	0	0	0	0	0
647000211	Gp0006396	Bacillus subtilis spizizenii ATCC 6633	Bacillus	1000	111000000000	Nitrate Reduction Only	Bacteria	Permanent Draft	Environmental	Terrestrial	Soil	Unclassified	Unclassified	Bacteria	Firmicutes	Bacillales	Bacillaceae	Bacillus	Bacillus spizizenii	3978576	4112	University of Illinois, Urbana-Champaign	Permanent Draft	1	1	1	0	0	0	0	0	0	0	0	0
647000223	Gp0005057	Campylobacter jejuni jejuni 1336	Campylobacter	1000	000110000000	Nitrate Reduction Only	Bacteria	Permanent Draft						Bacteria	Campylobacterota	Campylobacterales	Campylobacteraceae	Campylobacter_D	Campylobacter_D jejuni	1674540	1799	University of Liverpool	Permanent Draft	0	0	0	1	1	0	0	0	0	0	0	0
647000224	Gp0005085	Campylobacter jejuni jejuni 414	Campylobacter	1000	000110000000	Nitrate Reduction Only	Bacteria	Permanent Draft						Bacteria	Campylobacterota	Campylobacterales	Campylobacteraceae	Campylobacter_D	Campylobacter_D jejuni_A	1686453	1837	University of Liverpool	Permanent Draft	0	0	0	1	1	0	0	0	0	0	0	0
647000230	Gp0003415	Corynebacterium ammoniagenes DSM 20306	Corynebacterium	1000	111000000000	Nitrate Reduction Only	Bacteria	Permanent Draft	Host-associated	Mammals: Human	Digestive system	Large intestine	Fecal	Bacteria	Actinobacteriota	Mycobacteriales	Mycobacteriaceae	Corynebacterium	Corynebacterium ammoniagenes	2763612	2704	Washington University in St. Louis	Permanent Draft	1	1	1	0	0	0	0	0	0	0	0	0
647000236	Gp0004379	Solidesulfovibrio carbinoliphilus oakridgensis FW1012B	Solidesulfovibrio	0000	001000010000	Incomplete Enzymes for Denitrification Steps	Bacteria	Permanent Draft	Environmental	Aquatic	Unclassified	Unclassified	Unclassified	Bacteria	Desulfobacterota_I	Desulfovibrionales	Desulfovibrionaceae	Solidesulfovibrio	Solidesulfovibrio carbinoliphilus	4180133	3785	DOE Joint Genome Institute (JGI)	Permanent Draft	0	0	1	0	0	0	0	1	0	0	0	0
647000237	Gp0003503	Edwardsiella tarda ATCC 23685	Edwardsiella	1000	111110000000	Nitrate Reduction Only	Bacteria	Permanent Draft	Host-associated	Mammals: Human	Digestive system	Large intestine	Fecal	Bacteria	Proteobacteria	Enterobacterales	Enterobacteriaceae	Edwardsiella	Edwardsiella tarda	3631524	4077	Washington University in St. Louis	Permanent Draft	1	1	1	1	1	0	0	0	0	0	0	0
647000254	Gp0001445	Fusobacterium nucleatum nucleatum ATCC 23726	Fusobacterium	0000	000000000100	Incomplete Enzymes for Denitrification Steps	Bacteria	Permanent Draft	Host-associated	Mammals: Human	Reproductive system	Vagina	Unclassified	Bacteria	Fusobacteriota	Fusobacteriales	Fusobacteriaceae	Fusobacterium	Fusobacterium nucleatum	2237034	2176	Baylor College of Medicine	Permanent Draft	0	0	0	0	0	0	0	0	0	1	0	0
647000258	Gp0005911	Grimontia hollisae CIP 101886	Grimontia	1000	000110000000	Nitrate Reduction Only	Bacteria	Permanent Draft	Host-associated	Mammals: Human	Digestive system	Large intestine	Fecal	Bacteria	Proteobacteria	Enterobacterales	Vibrionaceae	Enterovibrio	Enterovibrio hollisae	4002786	3694	Los Alamos National Laboratory	Permanent Draft	0	0	0	1	1	0	0	0	0	0	0	0
647000259	Gp0005126	Haemophilus influenzae NT127	Haemophilus	1000	000110000000	Nitrate Reduction Only	Bacteria	Permanent Draft	Host-associated	Mammals: Human	Unclassified	Unclassified	Unclassified	Bacteria	Proteobacteria	Enterobacterales	Pasteurellaceae	Haemophilus	Haemophilus influenzae	1865669	1872	Broad Institute	Permanent Draft	0	0	0	1	1	0	0	0	0	0	0	0
647000260	Gp0005170	Haemophilus influenzae RdAW	Haemophilus	1000	000110000000	Nitrate Reduction Only	Bacteria	Permanent Draft	Host-associated	Mammals: Human	Unclassified	Unclassified	Unclassified	Bacteria	Proteobacteria	Enterobacterales	Pasteurellaceae	Haemophilus	Haemophilus influenzae	1802170	1781	Broad Institute	Permanent Draft	0	0	0	1	1	0	0	0	0	0	0	0
647000262	Gp0004862	Klebsiella pneumoniae rhinoscleromatis ATCC 13884	Klebsiella	1010	111000000110	Nitrate and Nitric Oxide Reduction Only	Bacteria	Permanent Draft	Host-associated	Mammals: Human	Respiratory system	Unclassified	Unclassified	Bacteria	Proteobacteria	Enterobacterales	Enterobacteriaceae	Klebsiella	Klebsiella pneumoniae	5280675	5771	Baylor College of Medicine	Permanent Draft	1	1	1	0	0	0	0	0	0	1	1	0
647000267	Gp0004916	Legionella longbeachae D-4968	Legionella	0000	000000010000	Incomplete Enzymes for Denitrification Steps	Bacteria	Permanent Draft	Host-associated	Mammals: Human	Unclassified	Unclassified	Unclassified	Bacteria	Proteobacteria	Legionellales	Legionellaceae	Legionella	Legionella longbeachae	4086210	3879	Centers for Disease Control and Prevention (CDC), USA	Permanent Draft	0	0	0	0	0	0	0	1	0	0	0	0
647000269	Gp0005369	Mannheimia haemolytica sv. A2 BOVINE	Mannheimia	1000	000110000000	Nitrate Reduction Only	Bacteria	Permanent Draft	Host-associated	Mammals	Unclassified	Unclassified	Unclassified	Bacteria	Proteobacteria	Enterobacterales	Pasteurellaceae	Mannheimia	Mannheimia haemolytica	2478798	2603	Washington State University	Permanent Draft	0	0	0	1	1	0	0	0	0	0	0	0
647000270	Gp0005950	Mannheimia haemolytica sv. A2 OVINE	Mannheimia	1000	000110000000	Nitrate Reduction Only	Bacteria	Permanent Draft	Host-associated	Mammals	Unclassified	Unclassified	Unclassified	Bacteria	Proteobacteria	Enterobacterales	Pasteurellaceae	Mannheimia	Mannheimia haemolytica	2584200	2734	Washington State University	Permanent Draft	0	0	0	1	1	0	0	0	0	0	0	0
647000278	Gp0003519	Mycobacterium parascrofulaceum ATCC BAA-614	Mycobacterium	1000	111000010000	Nitrate Reduction Only	Bacteria	Permanent Draft	Host-associated	Mammals: Human	Reproductive system	Unclassified	Unclassified	Bacteria	Actinobacteriota	Mycobacteriales	Mycobacteriaceae	Mycobacterium	Mycobacterium parascrofulaceum	6295508	6510	Baylor College of Medicine	Permanent Draft	1	1	1	0	0	0	0	1	0	0	0	0
647000279	Gp0001610	Mycobacterium tuberculosis 210	Mycobacterium	1000	111000000000	Nitrate Reduction Only	Bacteria	Permanent Draft	Host-associated	Mammals: Human	Unclassified	Unclassified	Unclassified	Bacteria	Actinobacteriota	Mycobacteriales	Mycobacteriaceae	Mycobacterium	Mycobacterium tuberculosis	4395332	4182	J. Craig Venter Institute	Permanent Draft	1	1	1	0	0	0	0	0	0	0	0	0
647000280	Gp0002742	Mycobacterium tuberculosis KZN 4207	Mycobacterium	1000	111000000000	Nitrate Reduction Only	Bacteria	Permanent Draft	Host-associated	Mammals: Human	Unclassified	Unclassified	Unclassified	Bacteria	Actinobacteriota	Mycobacteriales	Mycobacteriaceae	Mycobacterium	Mycobacterium tuberculosis	4383975	4192	Texas A and M University	Permanent Draft	1	1	1	0	0	0	0	0	0	0	0	0
647000281	Gp0000453	Mycobacterium tuberculosis KZN V2475	Mycobacterium	1000	111000000000	Nitrate Reduction Only	Bacteria	Permanent Draft	Host-associated	Mammals: Human	Unclassified	Unclassified	Unclassified	Bacteria	Actinobacteriota	Mycobacteriales	Mycobacteriaceae	Mycobacterium	Mycobacterium tuberculosis	4356301	4211	Texas A and M University	Permanent Draft	1	1	1	0	0	0	0	0	0	0	0	0
647000283	Gp0003939	Neisseria elongata glycolytica ATCC 29315	Neisseria	0100	000001010000	Nitrite Reduction Only	Bacteria	Permanent Draft	Host-associated	Mammals: Human	Respiratory system	Pharynx/Throat	Unclassified	Bacteria	Proteobacteria	Burkholderiales	Neisseriaceae	Neisseria	Neisseria elongata	2337411	3169	Washington University in St. Louis	Permanent Draft	0	0	0	0	0	1	0	1	0	0	0	0
647000284	Gp0003935	Neisseria polysaccharea ATCC 43768	Neisseria	0101	000001010001	Nitrite and Nitrous Oxide Reduction Only	Bacteria	Permanent Draft	Host-associated	Mammals: Human	Digestive system	Pharynx/Throat	Oropharynx	Bacteria	Proteobacteria	Burkholderiales	Neisseriaceae	Neisseria	Neisseria polysaccharea	2030958	2634	Washington University in St. Louis	Permanent Draft	0	0	0	0	0	1	0	1	0	0	0	1
647000288	Gp0004435	Pasteurella dagmatis ATCC 43325	Pasteurella	1000	000110000000	Nitrate Reduction Only	Bacteria	Permanent Draft	Host-associated	Mammals: Human	Respiratory system	Nasal cavity	Unclassified	Bacteria	Proteobacteria	Enterobacterales	Pasteurellaceae	Pasteurella	Pasteurella dagmatis	2246389	2109	Baylor College of Medicine	Permanent Draft	0	0	0	1	1	0	0	0	0	0	0	0
647000291	Gp0006052	Photobacterium damselae damselae CIP 102761	Photobacterium	0010	000100010110	Nitric Oxide Reduction Only	Bacteria	Permanent Draft	Host-associated	Mammals: Human	Integumentary system	Skin	Ulcer	Bacteria	Proteobacteria	Enterobacterales	Vibrionaceae	Photobacterium	Photobacterium damselae	5046328	3751	Los Alamos National Laboratory	Permanent Draft	0	0	0	1	0	0	0	1	0	1	1	0
647000294	Gp0004735	Prevotella sp. F0295	Prevotella	0000	000000010000	Incomplete Enzymes for Denitrification Steps	Bacteria	Permanent Draft	Host-associated	Mammals: Human	Digestive system	Oral cavity	Unclassified	Bacteria	Bacteroidota	Bacteroidales	Bacteroidaceae	Prevotella	Prevotella loescheii	3571906	3140	Baylor College of Medicine	Permanent Draft	0	0	0	0	0	0	0	1	0	0	0	0
647000296	Gp0005938	Cutibacterium acnes J139	Cutibacterium	1100	111001010000	Nitrate and Nitrite Reduction Only	Bacteria	Permanent Draft	Host-associated	Mammals: Human	Integumentary system	Skin	Unclassified	Bacteria	Actinobacteriota	Propionibacteriales	Propionibacteriaceae	Cutibacterium	Cutibacterium acnes	2481963	2414	J. Craig Venter Institute	Permanent Draft	1	1	1	0	0	1	0	1	0	0	0	0
647000297	Gp0006275	Cutibacterium acnes J165	Cutibacterium	1100	111001010000	Nitrate and Nitrite Reduction Only	Bacteria	Permanent Draft	Host-associated	Mammals: Human	Integumentary system	Skin	Unclassified	Bacteria	Actinobacteriota	Propionibacteriales	Propionibacteriaceae	Cutibacterium	Cutibacterium acnes	2500083	2453	J. Craig Venter Institute	Permanent Draft	1	1	1	0	0	1	0	1	0	0	0	0
647000298	Gp0005670	Cutibacterium acnes SK187	Cutibacterium	1100	111001010000	Nitrate and Nitrite Reduction Only	Bacteria	Permanent Draft	Host-associated	Mammals: Human	Integumentary system	Skin	Unclassified	Bacteria	Actinobacteriota	Propionibacteriales	Propionibacteriaceae	Cutibacterium	Cutibacterium acnes	2510934	2431	J. Craig Venter Institute	Permanent Draft	1	1	1	0	0	1	0	1	0	0	0	0
647000299	Gp0003796	Pseudomonas aeruginosa PAb1	Pseudomonas	1111	111110111001	Complete Denitrification	Bacteria	Permanent Draft	Host-associated	Mammals: Human	Unclassified	Unclassified	Unclassified	Bacteria	Proteobacteria	Pseudomonadales	Pseudomonadaceae	Pseudomonas	Pseudomonas aeruginosa	6078600	6019	University of Maryland	Permanent Draft	1	1	1	1	1	0	1	1	1	0	0	1
647000302	Gp0004699	Pyramidobacter piscolens W5455	Pyramidobacter	0000	000000000100	Incomplete Enzymes for Denitrification Steps	Bacteria	Permanent Draft	Host-associated	Mammals: Human	Digestive system	Oral cavity	Dental abscess	Bacteria	Synergistota	Synergistales	Dethiosulfovibrionaceae	Pyramidobacter	Pyramidobacter piscolens	2562014	2815	J. Craig Venter Institute	Permanent Draft	0	0	0	0	0	0	0	0	0	1	0	0
647000304	Gp0001824	Rhodobacter sp. SW2	Rhodobacter	0110	000000111000	Nitrite and Nitric Oxide Reduction Only	Bacteria	Permanent Draft	Environmental	Terrestrial	Unclassified	Unclassified	Unclassified	Bacteria	Proteobacteria	Rhodobacterales	Rhodobacteraceae	Pseudorhodobacter_B	Pseudorhodobacter_B sp000176015	3514342	3453	DOE Joint Genome Institute (JGI)	Permanent Draft	0	0	0	0	0	0	1	1	1	0	0	0
647000305	Gp0003374	Prescottella equi ATCC 33707	Prescottella	1000	111000000000	Nitrate Reduction Only	Bacteria	Permanent Draft	Host-associated	Mammals: Human	Integumentary system	Skin	Abscess	Bacteria	Actinobacteriota	Mycobacteriales	Mycobacteriaceae	Rhodococcus	Rhodococcus hoagii	5229298	5116	Baylor College of Medicine	Permanent Draft	1	1	1	0	0	0	0	0	0	0	0	0
647000310	Gp0001843	Saccharopolyspora erythraea NRRL 2338	Saccharopolyspora	1000	111000000000	Nitrate Reduction Only	Bacteria	Permanent Draft	Environmental	Terrestrial	Soil	Unclassified	Unclassified	Bacteria	Actinobacteriota	Mycobacteriales	Pseudonocardiaceae	Saccharopolyspora_D	Saccharopolyspora_D erythraea	8079083	7356	Istituto Tecnologie Biomediche -National Research Council, MWG-Biotech, National Research Council - CNR, Biomedical Technology Institute, Italy, Segrate	Permanent Draft	1	1	1	0	0	0	0	0	0	0	0	0
647000312	Gp0003664	Serratia odorifera DSM 4582	Serratia	1000	111110000000	Nitrate Reduction Only	Bacteria	Permanent Draft	Host-associated	Mammals: Human	Respiratory system	Sputum/Phlegm	Unclassified	Bacteria	Proteobacteria	Enterobacterales	Enterobacteriaceae	Serratia_F	Serratia_F odorifera	5125678	5222	Baylor College of Medicine	Permanent Draft	1	1	1	1	1	0	0	0	0	0	0	0
647000313	Gp0001347	Staphylococcus aureus 930918-3	Staphylococcus	1000	111000000000	Nitrate Reduction Only	Bacteria	Permanent Draft	Host-associated	Mammals: Human	Unclassified	Unclassified	Unclassified	Bacteria	Firmicutes	Staphylococcales	Staphylococcaceae	Staphylococcus	Staphylococcus aureus	2923460	2202	University of Central Florida	Permanent Draft	1	1	1	0	0	0	0	0	0	0	0	0
647000314	Gp0004988	Staphylococcus aureus A10102	Staphylococcus	1000	111000000000	Nitrate Reduction Only	Bacteria	Permanent Draft	Host-associated	Mammals: Human	Unclassified	Unclassified	Unclassified	Bacteria	Firmicutes	Staphylococcales	Staphylococcaceae	Staphylococcus	Staphylococcus aureus	2820632	2803	Broad Institute	Permanent Draft	1	1	1	0	0	0	0	0	0	0	0	0
647000315	Gp0005370	Staphylococcus aureus A8117	Staphylococcus	1000	111000000000	Nitrate Reduction Only	Bacteria	Permanent Draft	Host-associated	Mammals: Human	Unclassified	Unclassified	Unclassified	Bacteria	Firmicutes	Staphylococcales	Staphylococcaceae	Staphylococcus	Staphylococcus aureus	2715851	2695	Broad Institute	Permanent Draft	1	1	1	0	0	0	0	0	0	0	0	0
647000316	Gp0006639	Staphylococcus aureus A8796	Staphylococcus	1000	111000000000	Nitrate Reduction Only	Bacteria	Finished	Host-associated	Mammals: Human	Unclassified	Unclassified	Unclassified	Bacteria	Firmicutes	Staphylococcales	Staphylococcaceae	Staphylococcus	Staphylococcus aureus	2968236	3068	Broad Institute	Finished	1	1	1	0	0	0	0	0	0	0	0	0
647000317	Gp0006626	Staphylococcus aureus A8819	Staphylococcus	1000	111000000000	Nitrate Reduction Only	Bacteria	Permanent Draft	Host-associated	Mammals: Human	Unclassified	Unclassified	Unclassified	Bacteria	Firmicutes	Staphylococcales	Staphylococcaceae	Staphylococcus	Staphylococcus aureus	2916471	2965	Broad Institute	Permanent Draft	1	1	1	0	0	0	0	0	0	0	0	0
647000318	Gp0006640	Staphylococcus aureus A9754	Staphylococcus	1000	111000000000	Nitrate Reduction Only	Bacteria	Permanent Draft	Host-associated	Mammals: Human	Unclassified	Unclassified	Unclassified	Bacteria	Firmicutes	Staphylococcales	Staphylococcaceae	Staphylococcus	Staphylococcus aureus	2930317	2935	Broad Institute	Permanent Draft	1	1	1	0	0	0	0	0	0	0	0	0
647000319	Gp0004813	Staphylococcus aureus A9765	Staphylococcus	1000	111000000000	Nitrate Reduction Only	Bacteria	Permanent Draft	Host-associated	Mammals: Human	Unclassified	Unclassified	Unclassified	Bacteria	Firmicutes	Staphylococcales	Staphylococcaceae	Staphylococcus	Staphylococcus aureus	2887954	2936	Broad Institute	Permanent Draft	1	1	1	0	0	0	0	0	0	0	0	0
647000320	Gp0001346	Staphylococcus aureus D30	Staphylococcus	1000	111000000000	Nitrate Reduction Only	Bacteria	Permanent Draft	Host-associated	Mammals: Human	Respiratory system	Nasal cavity	Unclassified	Bacteria	Firmicutes	Staphylococcales	Staphylococcaceae	Staphylococcus	Staphylococcus aureus	2775621	2343	University of Central Florida	Permanent Draft	1	1	1	0	0	0	0	0	0	0	0	0
647000321	Gp0005606	Staphylococcus aureus aureus ATCC 51811	Staphylococcus	1000	111000000000	Nitrate Reduction Only	Bacteria	Permanent Draft	Host-associated	Mammals: Human	Respiratory system	Pharynx/Throat	Nasopharynx	Bacteria	Firmicutes	Staphylococcales	Staphylococcaceae	Staphylococcus	Staphylococcus aureus	2765363	2760	Baylor College of Medicine	Permanent Draft	1	1	1	0	0	0	0	0	0	0	0	0
647000322	Gp0006486	Staphylococcus aureus aureus MR1	Staphylococcus	1000	111000000000	Nitrate Reduction Only	Bacteria	Permanent Draft	Host-associated	Mammals: Human	Unclassified	Unclassified	Unclassified	Bacteria	Firmicutes	Staphylococcales	Staphylococcaceae	Staphylococcus	Staphylococcus aureus	2808969	2784	University of Edinburgh	Permanent Draft	1	1	1	0	0	0	0	0	0	0	0	0
647000323	Gp0003428	Staphylococcus epidermidis M23864:W2(grey)	Staphylococcus	1000	111000000000	Nitrate Reduction Only	Bacteria	Permanent Draft	Host-associated	Mammals: Human	Integumentary system	Skin	Unclassified	Bacteria	Firmicutes	Staphylococcales	Staphylococcaceae	Staphylococcus	Staphylococcus epidermidis	2486756	2472	Baylor College of Medicine	Permanent Draft	1	1	1	0	0	0	0	0	0	0	0	0
647000324	Gp0003343	Staphylococcus epidermidis SK135	Staphylococcus	1000	111000000000	Nitrate Reduction Only	Bacteria	Permanent Draft	Host-associated	Mammals: Human	Integumentary system	Skin	Unclassified	Bacteria	Firmicutes	Staphylococcales	Staphylococcaceae	Staphylococcus	Staphylococcus epidermidis	2518045	2485	J. Craig Venter Institute	Permanent Draft	1	1	1	0	0	0	0	0	0	0	0	0
647000331	Gp0005814	Veillonella parvula ATCC 17745	Veillonella	1000	111000010100	Nitrate Reduction Only	Bacteria	Permanent Draft	Host-associated	Mammals: Human	Digestive system	Oral cavity	Unclassified	Bacteria	Firmicutes_C	Veillonellales	Veillonellaceae	Veillonella	Veillonella parvula_A	2163473	1984	J. Craig Venter Institute	Permanent Draft	1	1	1	0	0	0	0	1	0	1	0	0
647000332	Gp0005954	Vibrio alginolyticus 40B	Vibrio	1010	000110000110	Nitrate and Nitric Oxide Reduction Only	Bacteria	Permanent Draft	Host-associated	Invertebrates	Cnidaria	Unclassified	Unclassified	Bacteria	Proteobacteria	Enterobacterales	Vibrionaceae	Vibrio	Vibrio alginolyticus	5144683	4491	National Laboratory for Scientific Computing (LNCC), Brazil	Permanent Draft	0	0	0	1	1	0	0	0	0	1	1	0
647000333	Gp0006286	Vibrio cholerae CT 5369-93	Vibrio	1000	000110000000	Nitrate Reduction Only	Bacteria	Permanent Draft	Engineered	Wastewater	Unclassified	Unclassified	Unclassified	Bacteria	Proteobacteria	Enterobacterales	Vibrionaceae	Vibrio	Vibrio cholerae	3557309	2938	Los Alamos National Laboratory	Permanent Draft	0	0	0	1	1	0	0	0	0	0	0	0
647000334	Gp0006312	Vibrio cholerae sv. Inaba INDRE 91/1	Vibrio	1000	000110000000	Nitrate Reduction Only	Bacteria	Permanent Draft	Host-associated	Mammals: Human	Unclassified	Unclassified	Unclassified	Bacteria	Proteobacteria	Enterobacterales	Vibrionaceae	Vibrio	Vibrio cholerae	3947707	3452	Los Alamos National Laboratory	Permanent Draft	0	0	0	1	1	0	0	0	0	0	0	0
647000335	Gp0005877	Vibrio cholerae sv. O1 RC27	Vibrio	1000	000110000000	Nitrate Reduction Only	Bacteria	Permanent Draft	Host-associated	Mammals: Human	Unclassified	Unclassified	Unclassified	Bacteria	Proteobacteria	Enterobacterales	Vibrionaceae	Vibrio	Vibrio cholerae	4011779	3530	Los Alamos National Laboratory	Permanent Draft	0	0	0	1	1	0	0	0	0	0	0	0
647000336	Gp0006132	Vibrio coralliilyticus ATCC BAA-450	Vibrio	1000	000110000000	Nitrate Reduction Only	Bacteria	Permanent Draft	Host-associated	Invertebrates	Cnidaria	Unclassified	Unclassified	Bacteria	Proteobacteria	Enterobacterales	Vibrionaceae	Vibrio	Vibrio coralliilyticus	5680628	5144	Los Alamos National Laboratory	Permanent Draft	0	0	0	1	1	0	0	0	0	0	0	0
647000337	Gp0006646	Vibrio furnissii sv. II CIP 102972	Vibrio	1010	000110000110	Nitrate and Nitric Oxide Reduction Only	Bacteria	Permanent Draft	Host-associated	Mammals: Human	Digestive system	Large intestine	Fecal	Bacteria	Proteobacteria	Enterobacterales	Vibrionaceae	Vibrio	Vibrio furnissii	4958664	4549	Los Alamos National Laboratory	Permanent Draft	0	0	0	1	1	0	0	0	0	1	1	0
647000338	Gp0005955	Vibrio harveyi 1DA3	Vibrio	1010	000110000110	Nitrate and Nitric Oxide Reduction Only	Bacteria	Permanent Draft	Host-associated	Invertebrates	Cnidaria	Unclassified	Unclassified	Bacteria	Proteobacteria	Enterobacterales	Vibrionaceae	Vibrio	Vibrio owensii	5930024	5117	National Laboratory for Scientific Computing (LNCC), Brazil	Permanent Draft	0	0	0	1	1	0	0	0	0	1	1	0
647000340	Gp0005910	Vibrio mimicus MB-451	Vibrio	1000	000110000000	Nitrate Reduction Only	Bacteria	Permanent Draft	Host-associated	Mammals: Human	Unclassified	Unclassified	Unclassified	Bacteria	Proteobacteria	Enterobacterales	Vibrionaceae	Vibrio	Vibrio mimicus	4313453	3891	Los Alamos National Laboratory	Permanent Draft	0	0	0	1	1	0	0	0	0	0	0	0
647000341	Gp0006012	Vibrio mimicus VM223	Vibrio	1000	000110000000	Nitrate Reduction Only	Bacteria	Permanent Draft	Host-associated	Mollusca	Unclassified	Unclassified	Unclassified	Bacteria	Proteobacteria	Enterobacterales	Vibrionaceae	Vibrio	Vibrio mimicus	4347971	3368	Los Alamos National Laboratory	Permanent Draft	0	0	0	1	1	0	0	0	0	0	0	0
647000342	Gp0006053	Vibrio orientalis CIP 102891	Vibrio	1011	000110000111	Nitrate, Nitric Oxide and Nitrous Oxide Reduction Only	Bacteria	Permanent Draft	Environmental	Aquatic	Marine	Marginal Sea	Unclassified	Bacteria	Proteobacteria	Enterobacterales	Vibrionaceae	Vibrio	Vibrio orientalis	4698244	4297	Los Alamos National Laboratory	Permanent Draft	0	0	0	1	1	0	0	0	0	1	1	1
647000343	Gp0006285	Vibrio metoecus RC341	Vibrio	1000	000110000000	Nitrate Reduction Only	Bacteria	Permanent Draft	Environmental	Aquatic	Marine	Unclassified	Unclassified	Bacteria	Proteobacteria	Enterobacterales	Vibrionaceae	Vibrio	Vibrio metoecus	4008705	3606	Los Alamos National Laboratory	Permanent Draft	0	0	0	1	1	0	0	0	0	0	0	0
647000344	Gp0006131	Vibrio sp. RC586	Vibrio	1000	000110000000	Nitrate Reduction Only	Bacteria	Permanent Draft	Environmental	Aquatic	Marine	Unclassified	Unclassified	Bacteria	Proteobacteria	Enterobacterales	Vibrionaceae	Vibrio	Vibrio sp000176715	4082591	3648	Los Alamos National Laboratory	Permanent Draft	0	0	0	1	1	0	0	0	0	0	0	0
647000349	Gp0005948	Yersinia pestis KIM D27	Yersinia	1000	000110000000	Nitrate Reduction Only	Bacteria	Permanent Draft	Host-associated	Mammals: Human	Unclassified	Unclassified	Unclassified	Bacteria	Proteobacteria	Enterobacterales	Enterobacteriaceae	Yersinia	Yersinia pestis	4681648	4763	J. Craig Venter Institute	Permanent Draft	0	0	0	1	1	0	0	0	0	0	0	0
647533115	Gp0006177	Brevundimonas sp. BAL3	Brevundimonas	1100	111001000000	Nitrate and Nitrite Reduction Only	Bacteria	Permanent Draft	Environmental	Aquatic	Marine	Unclassified	Unclassified	Bacteria	Proteobacteria	Caulobacterales	Caulobacteraceae	Brevundimonas	Brevundimonas mediterranea_A	3646072	3528	J. Craig Venter Institute	Permanent Draft	1	1	1	0	0	1	0	0	0	0	0	0
647533116	Gp0004877	Brucella abortus NCTC 8038	Brucella	1111	111001011001	Complete Denitrification	Bacteria	Permanent Draft	Host-associated	Mammals: Human	Unclassified	Unclassified	Unclassified	Bacteria	Proteobacteria	Rhizobiales_A	Rhizobiaceae_A	Brucella	Brucella melitensis	3276866	3096	Broad Institute	Permanent Draft	1	1	1	0	0	1	0	1	1	0	0	1
647533117	Gp0004991	Brucella abortus bv. 5 B3196	Brucella	1111	111001011001	Complete Denitrification	Bacteria	Finished	Host-associated	Mammals	Reproductive system	Unclassified	Unclassified	Bacteria	Proteobacteria	Rhizobiales_A	Rhizobiaceae_A	Brucella	Brucella melitensis	3343441	3141	Broad Institute	Finished	1	1	1	0	0	1	0	1	1	0	0	1
647533118	Gp0005089	Brucella melitensis bv. 1 16M	Brucella	1111	111001011001	Complete Denitrification	Bacteria	Permanent Draft	Host-associated	Mammals	Unclassified	Unclassified	Unclassified	Bacteria	Proteobacteria	Rhizobiales_A	Rhizobiaceae_A	Brucella	Brucella melitensis	3291248	3134	Broad Institute	Permanent Draft	1	1	1	0	0	1	0	1	1	0	0	1
647533119	Gp0004879	Brucella sp. NVSL 07-0026	Brucella	0111	101001011001	Nitrite, Nitric Oxide and Nitrous Oxide Reduction Only	Bacteria	Permanent Draft	Host-associated	Mammals: Human	Unclassified	Unclassified	Unclassified	Bacteria	Proteobacteria	Rhizobiales_A	Rhizobiaceae_A	Brucella	Brucella melitensis	3297137	3203	Broad Institute	Permanent Draft	1	0	1	0	0	1	0	1	1	0	0	1
647533120	Gp0004878	Brucella suis bv. 4 40	Brucella	1111	111001011001	Complete Denitrification	Bacteria	Permanent Draft	Host-associated	Mammals	Unclassified	Unclassified	Unclassified	Bacteria	Proteobacteria	Rhizobiales_A	Rhizobiaceae_A	Brucella	Brucella melitensis	3307260	3107	Broad Institute	Permanent Draft	1	1	1	0	0	1	0	1	1	0	0	1
647533121	Gp0001270	Sulfurimonas gotlandica GD 1	Sulfurimonas	1111	000110111001	Complete Denitrification	Bacteria	Permanent Draft						Bacteria	Campylobacterota	Campylobacterales	Sulfurimonadaceae	Sulfurimonas	Sulfurimonas gotlandica	2946312	2804	J. Craig Venter Institute	Permanent Draft	0	0	0	1	1	0	1	1	1	0	0	1
647533158	Gp0005632	Escherichia coli B088	Escherichia	1010	111110000110	Nitrate and Nitric Oxide Reduction Only	Bacteria	Permanent Draft	Host-associated	Mammals: Human	Unclassified	Unclassified	Unclassified	Bacteria	Proteobacteria	Enterobacterales	Enterobacteriaceae	Escherichia	Escherichia coli	4993477	4630	Broad Institute	Permanent Draft	1	1	1	1	1	0	0	0	0	1	1	0
647533159	Gp0005631	Escherichia coli B185	Escherichia	1010	111110000110	Nitrate and Nitric Oxide Reduction Only	Bacteria	Permanent Draft	Host-associated	Mammals: Human	Unclassified	Unclassified	Unclassified	Bacteria	Proteobacteria	Enterobacterales	Enterobacteriaceae	Escherichia	Escherichia coli	5144306	4720	Broad Institute	Permanent Draft	1	1	1	1	1	0	0	0	0	1	1	0
647533160	Gp0005308	Escherichia coli B354	Escherichia	1010	111110000110	Nitrate and Nitric Oxide Reduction Only	Bacteria	Permanent Draft	Host-associated	Mammals: Human	Unclassified	Unclassified	Unclassified	Bacteria	Proteobacteria	Enterobacterales	Enterobacteriaceae	Escherichia	Escherichia coli	4853778	4614	Broad Institute	Permanent Draft	1	1	1	1	1	0	0	0	0	1	1	0
647533161	Gp0004611	Escherichia coli FVEC1412	Escherichia	1010	111110000110	Nitrate and Nitric Oxide Reduction Only	Bacteria	Permanent Draft	Host-associated	Mammals: Human	Digestive system	Unclassified	Unclassified	Bacteria	Proteobacteria	Enterobacterales	Enterobacteriaceae	Escherichia	Escherichia coli	5234178	4934	Broad Institute	Permanent Draft	1	1	1	1	1	0	0	0	0	1	1	0
647533168	Gp0003642	Fusobacterium periodonticum 1_1_41FAA	Fusobacterium	0000	000000000100	Incomplete Enzymes for Denitrification Steps	Bacteria	Permanent Draft	Host-associated	Mammals: Human	Digestive system	Unclassified	Unclassified	Bacteria	Fusobacteriota	Fusobacteriales	Fusobacteriaceae	Fusobacterium	Fusobacterium periodonticum_B	2479455	2379	Broad Institute	Permanent Draft	0	0	0	0	0	0	0	0	0	1	0	0
647533174	Gp0003626	Klebsiella variicola 1_1_55	Klebsiella	1010	111000000110	Nitrate and Nitric Oxide Reduction Only	Bacteria	Permanent Draft	Host-associated	Mammals: Human	Digestive system	Unclassified	Unclassified	Bacteria	Proteobacteria	Enterobacterales	Enterobacteriaceae	Klebsiella	Klebsiella variicola	5459739	5089	Broad Institute	Permanent Draft	1	1	1	0	0	0	0	0	0	1	1	0
647533178	Gp0004165	Limosilactobacillus fermentum 28-3-CHN	Limosilactobacillus	1000	111000010000	Nitrate Reduction Only	Bacteria	Permanent Draft	Host-associated	Mammals: Human	Reproductive system	Vagina	Unclassified	Bacteria	Firmicutes	Lactobacillales	Lactobacillaceae	Limosilactobacillus	Limosilactobacillus fermentum	2026518	1936	Broad Institute	Permanent Draft	1	1	1	0	0	0	0	1	0	0	0	0
647533181	Gp0001583	Mannheimia haemolytica sv. 1 PHL213	Mannheimia	1000	000110000000	Nitrate Reduction Only	Bacteria	Permanent Draft	Host-associated	Mammals	Respiratory system	Unclassified	Unclassified	Bacteria	Proteobacteria	Enterobacterales	Pasteurellaceae	Mannheimia	Mannheimia haemolytica	2672813	2751	Baylor College of Medicine	Permanent Draft	0	0	0	1	1	0	0	0	0	0	0	0
647533186	Gp0004538	Neisseria gonorrhoeae 1291	Neisseria	0101	000001010001	Nitrite and Nitrous Oxide Reduction Only	Bacteria	Permanent Draft	Host-associated	Mammals: Human	Unclassified	Unclassified	Unclassified	Bacteria	Proteobacteria	Burkholderiales	Neisseriaceae	Neisseria	Neisseria gonorrhoeae	2111705	2155	Broad Institute	Permanent Draft	0	0	0	0	0	1	0	1	0	0	0	1
647533187	Gp0004884	Neisseria gonorrhoeae F62	Neisseria	0100	000001010000	Nitrite Reduction Only	Bacteria	Permanent Draft	Host-associated	Mammals: Human	Unclassified	Unclassified	Unclassified	Bacteria	Proteobacteria	Burkholderiales	Neisseriaceae	Neisseria	Neisseria gonorrhoeae	2158438	2129	Broad Institute	Permanent Draft	0	0	0	0	0	1	0	1	0	0	0	0
647533188	Gp0001686	Nitrosococcus oceani AFC27	Nitrosococcus	0110	000001011000	Nitrite and Nitric Oxide Reduction Only	Bacteria	Permanent Draft	Environmental	Aquatic	Marine	Oceanic	Unclassified	Bacteria	Proteobacteria	Nitrosococcales	Nitrosococcaceae	Nitrosococcus	Nitrosococcus oceani	3480059	3445	J. Craig Venter Institute	Permanent Draft	0	0	0	0	0	1	0	1	1	0	0	0
647533191	Gp0004097	Paenibacillus sp. D14	Paenibacillus	1100	111001000000	Nitrate and Nitrite Reduction Only	Bacteria	Permanent Draft	Host-associated	Mammals: Human	Digestive system	Oral cavity	Unclassified	Bacteria	Firmicutes	Paenibacillales	Paenibacillaceae	Paenibacillus_A	Paenibacillus_A sp000159955	5097411	4532	Broad Institute	Permanent Draft	1	1	1	0	0	1	0	0	0	0	0	0
647533193	Gp0005111	Parascardovia denticolens F0305	Parascardovia	0100	000001000000	Nitrite Reduction Only	Bacteria	Permanent Draft	Host-associated	Mammals: Human	Digestive system	Oral cavity	Unclassified	Bacteria	Actinobacteriota	Actinomycetales	Bifidobacteriaceae	Parascardovia	Parascardovia denticolens	1897118	1531	Broad Institute	Permanent Draft	0	0	0	0	0	1	0	0	0	0	0	0
647533197	Gp0004176	Prevotella sp. F0039	Prevotella	0000	000000010000	Incomplete Enzymes for Denitrification Steps	Bacteria	Finished	Host-associated	Mammals: Human	Digestive system	Oral cavity	Unclassified	Bacteria	Bacteroidota	Bacteroidales	Bacteroidaceae	Prevotella	Prevotella sp000163055	2453028	1981	Broad Institute	Finished	0	0	0	0	0	0	0	1	0	0	0	0
647533198	Gp0004160	Prevotella sp. F0108	Prevotella	0000	000000010000	Incomplete Enzymes for Denitrification Steps	Bacteria	Permanent Draft	Host-associated	Mammals: Human	Digestive system	Oral cavity	Unclassified	Bacteria	Bacteroidota	Bacteroidales	Bacteroidaceae	Prevotella	Prevotella conceptionensis	4099098	2975	Broad Institute	Permanent Draft	0	0	0	0	0	0	0	1	0	0	0	0
647533200	Gp0001760	Pseudovibrio sp. JE062	Pseudovibrio	1111	111110111001	Complete Denitrification	Bacteria	Permanent Draft	Host-associated	Porifera	Unclassified	Unclassified	Unclassified	Bacteria	Proteobacteria	Rhizobiales	Stappiaceae	Pseudovibrio	Pseudovibrio denitrificans	5726521	5323	J. Craig Venter Institute, University of Maryland School of Medicine	Permanent Draft	1	1	1	1	1	0	1	1	1	0	0	1
647533203	Gp0000929	Rhodobacterales bacterium Y4I	Rhodobacterales	1111	000111011001	Complete Denitrification	Bacteria	Permanent Draft	Environmental	Aquatic	Marine	Neritic zone/Coastal water	Unclassified	Bacteria	Proteobacteria	Rhodobacterales	Rhodobacteraceae	Leisingera	Leisingera daeponensis	4344244	4206	J. Craig Venter Institute	Permanent Draft	0	0	0	1	1	1	0	1	1	0	0	1
647533207	Gp0005059	Scardovia inopinata F0304	Scardovia	0100	000001000000	Nitrite Reduction Only	Bacteria	Permanent Draft	Host-associated	Mammals: Human	Digestive system	Oral cavity	Unclassified	Bacteria	Actinobacteriota	Actinomycetales	Bifidobacteriaceae	Scardovia	Scardovia inopinata	1804013	1483	Broad Institute	Permanent Draft	0	0	0	0	0	1	0	0	0	0	0	0
647533208	Gp0003696	Ruegeria lacuscaerulensis ITI-1157	Ruegeria	1111	000110111001	Complete Denitrification	Bacteria	Permanent Draft	Environmental	Aquatic	Thermal springs	Unclassified	Unclassified	Bacteria	Proteobacteria	Rhodobacterales	Rhodobacteraceae	Ruegeria	Ruegeria lacuscaerulensis	3523710	3677	J. Craig Venter Institute	Permanent Draft	0	0	0	1	1	0	1	1	1	0	0	1
647533209	Gp0003695	Ruegeria sp. TrichCH4B	Ruegeria	0110	000001011000	Nitrite and Nitric Oxide Reduction Only	Bacteria	Permanent Draft	Host-associated	Algae	Unclassified	Unclassified	Unclassified	Bacteria	Proteobacteria	Rhodobacterales	Rhodobacteraceae	Epibacterium	Epibacterium mobile	4689084	4814	J. Craig Venter Institute	Permanent Draft	0	0	0	0	0	1	0	1	1	0	0	0
647533212	Gp0005625	Staphylococcus aureus aureus 58-424	Staphylococcus	1000	111000010000	Nitrate Reduction Only	Bacteria	Permanent Draft	Host-associated	Mammals: Human	Unclassified	Unclassified	Unclassified	Bacteria	Firmicutes	Staphylococcales	Staphylococcaceae	Staphylococcus	Staphylococcus aureus	2828372	2692	Broad Institute	Permanent Draft	1	1	1	0	0	0	0	1	0	0	0	0
647533213	Gp0004818	Staphylococcus aureus aureus 65-1322	Staphylococcus	1000	111000010000	Nitrate Reduction Only	Bacteria	Permanent Draft	Host-associated	Mammals: Human	Unclassified	Unclassified	Unclassified	Bacteria	Firmicutes	Staphylococcales	Staphylococcaceae	Staphylococcus	Staphylococcus aureus	2809741	2690	Broad Institute	Permanent Draft	1	1	1	0	0	0	0	1	0	0	0	0
647533214	Gp0004941	Staphylococcus aureus aureus 68-397	Staphylococcus	1000	111000010000	Nitrate Reduction Only	Bacteria	Permanent Draft	Host-associated	Mammals: Human	Unclassified	Unclassified	Unclassified	Bacteria	Firmicutes	Staphylococcales	Staphylococcaceae	Staphylococcus	Staphylococcus aureus	2805834	2678	Broad Institute	Permanent Draft	1	1	1	0	0	0	0	1	0	0	0	0
647533215	Gp0006266	Staphylococcus aureus aureus A017934/97	Staphylococcus	1000	111000010000	Nitrate Reduction Only	Bacteria	Permanent Draft	Host-associated	Mammals: Human	Unclassified	Unclassified	Unclassified	Bacteria	Firmicutes	Staphylococcales	Staphylococcaceae	Staphylococcus	Staphylococcus aureus	2819319	2702	Broad Institute	Permanent Draft	1	1	1	0	0	0	0	1	0	0	0	0
[truncated: 61,560 more rows]
